# Supplementary material for: Similarities and differences between Alzheimer's disease and schizophrenia: drug target Mendelian randomization and transcriptome analysis
Source: Int J Med Sci. 2026 Jan 1;23(1):133–45. doi: 10.7150/ijms.119636 (PMC12702048; doi:10.7150/ijms.119636)
Supplement: Supplementary file 1 — Supplementary figures and tables. [file ijmsv23p0133s1.xlsx]

## Sheet: Table S1
Table S1. Instrumental variables of plasma proteins used in MR analysis.
exposure	SNP	chr.exposure	pos.exposure	effect_allele.exposure	other_allele.exposure	beta.exposure	se.exposure	pval.exposure	eaf.exposure	samplesize.exposure	id.exposure	F_statistics
F11	rs57994834	4	186204399	AGGCGGC	AGGTGGC	-0.1515	0.023993	2.71e-10	0.0323	35391	2190_F11	39.8709
F11	rs4253417	4	186277851	C	T	0.3283	0.006743	0	0.39578	35392	2190_F11	2370.48
F11	rs62350309	4	186356512	G	A	-0.1529	0.014771	4.12e-25	0.09175	35377	2190_F11	107.151
F11	rs73022727	4	186485515	A	G	0.203	0.029616	7.16e-12	0.02201	35362	2190_F11	46.9828
CCL27	rs2070074	9	34649445	G	A	-0.0768	0.013835	2.84e-08	0.09268	35350	2192_CCL27	30.8151
COL18A1	rs150169381	21	44502775	T	C	-0.1929	0.025641	5.35e-14	0.02522	35258	2201_COL18A1	56.5971
COL18A1	rs9982864	21	45008343	ATGGGGTTTCACCTTGTTAGCCA	ATGGGGTTTCACCATGTTAGCCA	-2.1452	0.290065	1.41e-13	0.00019	35256	2201_COL18A1	54.6947
COL18A1	rs11909509	21	45445445	A	G	-0.1652	0.00997	1.17e-61	0.21036	35252	2201_COL18A1	274.555
COL18A1	rs17004785	21	45512704	C	G	-0.155	0.014736	7.1e-26	0.0837	35247	2201_COL18A1	110.638
COL18A1	rs11701176	21	45972236	A	G	-0.0597	0.008641	4.9e-12	0.34837	35131	2201_COL18A1	47.7332
COL18A1	rs6652	21	46132471	T	C	-0.0601	0.010251	4.56e-09	0.20771	34733	2201_COL18A1	34.3729
PLAT	rs77115522	8	41896325	G	C	-0.0657	0.009286	1.5e-12	0.27103	35349	2212_PLAT	50.058
PLAT	rs2020921	8	42187447	A	G	-0.5883	0.023011	3.63e-144	0.03337	35353	2212_PLAT	653.622
PLAT	rs16891147	8	42244426	T	C	0.1969	0.0334	3.74e-09	0.01508	35353	2212_PLAT	34.7535
PLAT	rs79400451	8	42943995	A	T	-0.2123	0.024759	9.95e-18	0.02875	35353	2212_PLAT	73.5248
TIMP2	rs9894212	17	78865858	G	C	-0.0816	0.009887	1.54e-16	0.2268	35388	2278_TIMP2	68.1163
TIMP2	rs4789855	17	78934960	A	G	-0.0477	0.008337	1.06e-08	0.43956	35388	2278_TIMP2	32.7354
C5	rs1035029	9	120980540	A	G	0.1156	0.008523	6.6e-42	0.37924	35376	2381_C5	183.963
C5	rs9775994	9	121555175	T	C	-0.0735	0.011449	1.37e-10	0.15623	35373	2381_C5	41.2135
APOE	rs73036465	19	44462658	C	G	-0.1897	0.021641	1.86e-18	0.03803	35371	2418_APOE	76.8387
APOE	rs80140611	19	44750340	T	C	0.2246	0.033707	2.68e-11	0.01434	35367	2418_APOE	44.3996
APOE	rs71352239	19	44926286	T	C	0.2482	0.008893	1.96e-171	0.30263	35368	2418_APOE	778.945
APOE	rs76904536	19	44955825	T	C	0.2319	0.036468	2.03e-10	0.01331	35371	2418_APOE	40.4369
APOE	rs148023052	19	45195332	A	G	-0.1161	0.013394	4.39e-18	0.10601	35370	2418_APOE	75.1353
APOE	rs34631405	19	45385550	T	C	-0.1499	0.025553	4.46e-09	0.02625	35372	2418_APOE	34.4128
BDNF	rs10501089	11	27767312	T	C	0.1294	0.015865	3.45e-16	0.07064	35360	2421_BDNF	66.5255
CXCL16	rs76341560	17	4262271	A	G	-0.1451	0.025791	1.84e-08	0.02749	35372	2436_CXCL16	31.6518
CXCL16	rs35383686	17	4720161	A	G	-0.2	0.009838	7.09e-92	0.23142	35374	2436_CXCL16	413.282
CXCL16	rs4790231	17	4776598	A	G	0.0846	0.008469	1.69e-23	0.4484	35379	2436_CXCL16	99.7876
CXCL16	rs141336258	17	4921551	C	T	0.2217	0.035456	4.03e-10	0.01443	35379	2436_CXCL16	39.0978
CXCL16	rs543281879	17	5227283	A	C	-0.1727	0.024926	4.25e-12	0.03059	35379	2436_CXCL16	48.0042
CXCL16	rs76563749	17	5450769	G	A	-0.7653	0.052272	1.54e-48	0.00716	35379	2436_CXCL16	214.351
APCS	rs148734859	1	158904948	A	G	-0.2031	0.024103	3.57e-17	0.03107	35359	2474_APCS	71.0032
APCS	rs146174215	1	159574733	C	A	-0.5373	0.023542	2.69e-115	0.03105	35357	2474_APCS	520.891
APCS	rs28383573	1	159588882	T	G	0.232	0.011941	4.34e-84	0.13897	35357	2474_APCS	377.481
KIT	rs4864902	4	54513635	C	A	0.0463	0.008355	2.99e-08	0.4861	35364	2475_KIT	30.7092
TIMP3	rs117851892	22	31903971	T	C	0.2503	0.039073	1.5e-10	0.01227	35366	2480_TIMP3	41.0363
TIMP3	rs9609547	22	32426230	T	C	0.2194	0.022418	1.28e-22	0.03783	35369	2480_TIMP3	95.781
TIMP3	rs183660408	22	32449073	T	C	-0.3173	0.042667	1.03e-13	0.01055	35369	2480_TIMP3	55.3039
TIMP3	rs116864038	22	32626182	A	G	0.2021	0.031957	2.55e-10	0.0195	35372	2480_TIMP3	39.9945
TIMP3	rs111284156	22	32717165	G	T	0.5388	0.018747	1.17e-181	0.05453	35374	2480_TIMP3	826.022
TIMP3	rs9606990	22	32744668	T	C	0.4305	0.007794	0	0.19215	35375	2480_TIMP3	3050.88
TIMP3	rs73156459	22	32750255	G	A	-0.1987	0.029952	3.27e-11	0.02126	35374	2480_TIMP3	44.0093
TIMP3	rs35201299	22	32785801	A	G	-0.4643	0.013328	7.11e-266	0.1156	35375	2480_TIMP3	1213.58
TIMP3	rs117555418	22	33281734	A	G	0.3565	0.022825	5.41e-55	0.03704	35367	2480_TIMP3	243.948
TIMP3	rs12160591	22	33307170	TTGCTGC	CTGCTGC	-0.1957	0.034722	1.74e-08	0.01524	35366	2480_TIMP3	31.7667
GFRA2	rs1459320	8	21279517	A	C	0.0597	0.009453	2.7e-10	0.28732	35370	2515_GFRA2	39.885
GFRA2	rs1481002	8	21544465	A	G	-0.1318	0.01078	2.26e-34	0.20016	35372	2515_GFRA2	149.484
GFRA2	rs15881	8	21693256	C	A	0.3086	0.00843	2.18e-293	0.49513	35371	2515_GFRA2	1340.1
GFRA2	rs73219532	8	21731140	T	C	-0.0801	0.012378	9.73e-11	0.13872	35367	2515_GFRA2	41.8759
GFRA2	rs13257704	8	21761880	ATGGAAGTTGCAGTGAGC	GTGGAAGTTGCAGTGAGC	-0.2714	0.019182	1.9e-45	0.05305	35370	2515_GFRA2	200.185
GFRA2	rs80327219	8	21893631	T	C	-0.3869	0.028704	2.08e-41	0.02257	35381	2515_GFRA2	181.682
CCL21	rs10972211	9	34729993	A	G	0.1461	0.011399	1.31e-37	0.14707	35349	2516_CCL21	164.273
CCL21	rs10814194	9	35053111	C	T	0.0643	0.009789	5.09e-11	0.21818	35351	2516_CCL21	43.1465
CFI	rs13117504	4	109737700	G	C	0.1976	0.008335	3.08e-124	0.3832	35357	2567_CFI	562.034
CFI	rs12504835	4	109829604	G	C	-0.0791	0.011643	1.09e-11	0.14672	35356	2567_CFI	46.1555
CFI	rs6855357	4	110142163	C	T	-0.1869	0.03268	1.07e-08	0.01692	35352	2567_CFI	32.708
IGFBP3	rs7357339	7	45566399	A	C	-0.0649	0.008822	1.88e-13	0.31739	35346	2571_IGFBP3	54.1197
IGFBP3	rs145188037	7	45914866	A	G	1.0281	0.031093	9.38e-240	0.0176	35347	2571_IGFBP3	1093.32
IGFBP3	rs788752	7	45981059	A	G	-0.1148	0.010465	5.34e-28	0.18685	35347	2571_IGFBP3	120.339
IGFBP3	rs700752	7	46713955	G	C	0.1112	0.008754	5.73e-37	0.32747	35346	2571_IGFBP3	161.36
MMP9	rs2250889	20	46013767	C	G	-0.1687	0.020335	1.08e-16	0.04658	35369	2579_MMP9	68.8243
MPO	rs146512685	17	57710637	C	T	-0.3007	0.035946	5.99e-17	0.01424	35368	2580_MPO	69.9787
MPO	rs2052086	17	58165116	G	A	-0.2222	0.015757	3.73e-45	0.07771	35368	2580_MPO	198.857
MPO	rs8178414	17	58268002	T	C	-0.5307	0.031466	8.03e-64	0.01741	35369	2580_MPO	284.456
MPO	rs34097845	17	58281068	T	C	-0.5179	0.018241	2.49e-177	0.0566	35369	2580_MPO	806.11
MPO	rs143977287	17	59227555	C	A	0.1826	0.028025	7.24e-11	0.0233	35369	2580_MPO	42.4532
MPO	rs190383363	17	59235408	T	C	-0.7756	0.034384	1.15e-112	0.01537	35369	2580_MPO	508.818
ROR1	rs1390113	1	63864837	CAAGGTTTTTTTTTTTAATTTTTTA	CAAGGTTTTTTTTTTTAATTTTTTT	-0.0661	0.009299	1.18e-12	0.27661	35352	2590_ROR1	50.5278
ROR1	rs61765448	1	64146145	T	C	-0.3004	0.010848	8.98e-169	0.17112	35355	2590_ROR1	766.832
ROR1	rs114735138	1	64261542	A	G	0.1969	0.021836	1.93e-19	0.03564	35349	2590_ROR1	81.3102
ROR1	rs74080202	1	64498753	A	C	0.9742	0.105777	3.26e-20	0.00159	35341	2590_ROR1	84.823
VEGFA	rs7692	6	43336269	A	C	-0.0564	0.009198	8.68e-10	0.27906	35367	2597_VEGFA	37.5986
VEGFA	rs6921438	6	43957870	A	G	-0.2976	0.008161	3.69e-291	0.47889	35362	2597_VEGFA	1329.78
ANGPT2	rs7018378	8	6420991	A	G	-0.0626	0.010205	8.57e-10	0.21737	35377	2602_ANGPT2	37.629
ANGPT2	rs1968586	8	6421990	T	C	-0.1308	0.00886	2.54e-49	0.3488	35377	2602_ANGPT2	217.946
ANGPT2	rs73664545	8	6552618	A	G	0.3577	0.063041	1.39e-08	0.00433	35390	2602_ANGPT2	32.1952
CST3	rs6114209	20	23641629	C	G	-0.2537	0.010123	1.32e-138	0.21042	35364	2609_CST3	628.091
CST3	rs73102389	20	23655054	A	C	0.1148	0.011335	4.15e-24	0.15734	35363	2609_CST3	102.575
CST3	rs78996714	20	23937492	A	T	0.0884	0.014915	3.08e-09	0.08352	35363	2609_CST3	35.1284
TYRO3	rs2588323	15	41549880	G	C	-0.1074	0.008569	4.85e-36	0.33765	35364	2611_TYRO3	157.09
EFNA5	rs2410942	5	107117563	A	T	-0.0686	0.00814	3.54e-17	0.46138	35344	2615_EFNA5	71.0231
EFNA5	rs12514540	5	107601776	AACAAACA	CACAAACA	-0.1253	0.008096	5.03e-54	0.49569	35357	2615_EFNA5	239.531
ERBB3	rs2292238	12	56100038	C	A	-0.1065	0.008326	1.83e-37	0.39996	35370	2617_ERBB3	163.616
IL6ST	rs531211206	5	55552517	C	G	-0.2657	0.031107	1.33e-17	0.01799	35362	2620_IL6ST	72.957
IL6ST	rs7730934	5	55970684	A	G	0.3693	0.012608	1.38e-188	0.12361	35361	2620_IL6ST	857.958
IL6ST	rs116753755	5	56176013	C	T	-0.1762	0.020373	5.2e-18	0.04262	35361	2620_IL6ST	74.8
IL6ST	rs111379648	5	56239189	A	G	-0.2353	0.029774	2.73e-15	0.0195	35362	2620_IL6ST	62.4553
IL10RB	rs4455239	21	33281729	C	T	0.0705	0.008117	3.77e-18	0.43466	35376	2631_IL10RB	75.4375
IL12RB1	rs429774	19	18075942	C	T	-0.0791	0.008594	3.44e-20	0.30493	35351	2632_IL12RB1	84.7154
LAYN	rs4938792	11	111550211	C	T	-0.0523	0.008322	3.29e-10	0.37645	35364	2635_LAYN	39.4955
MRC1	rs113416420	10	16997211	T	C	-0.226	0.021445	5.72e-26	0.03761	35364	2637_MRC1	111.062
MRC1	rs76001228	10	17132254	T	A	-0.1594	0.018105	1.32e-18	0.054	35365	2637_MRC1	77.5139
MRC1	rs4335445	10	17523426	A	G	0.1606	0.019653	3.04e-16	0.04685	35359	2637_MRC1	66.778
MRC1	rs560444971	10	17629803	T	C	0.3244	0.033846	9.28e-22	0.01532	35359	2637_MRC1	91.8643
MRC1	rs539863604	10	17745706	A	G	0.3	0.013295	9.43e-113	0.10674	35355	2637_MRC1	509.174
MRC1	rs371622820	10	17793023	C	G	-0.3715	0.007386	0	0.24416	35353	2637_MRC1	2529.87
MRC1	rs76299776	10	17941752	G	A	0.424	0.028796	4.52e-49	0.02041	35359	2637_MRC1	216.804
MRC1	rs112884804	10	18438048	T	C	0.0954	0.015487	7.27e-10	0.07522	35356	2637_MRC1	37.9457
MRC1	rs138488415	10	18535507	C	T	0.1801	0.031224	8.03e-09	0.0173	35357	2637_MRC1	33.2698
PRKCA	rs12601617	17	65631943	C	T	-0.0494	0.008236	2e-09	0.46677	35367	2644_PRKCA	35.9767
PRKCA	rs61762372	17	66302564	A	G	0.0808	0.00848	1.6e-21	0.36962	35368	2644_PRKCA	90.7885
GDI2	rs55913768	10	5707486	A	G	-0.0979	0.008368	1.28e-31	0.34564	35377	2647_GDI2	136.874
PLAUR	rs1001581	19	43561236	T	C	-0.0588	0.008586	7.48e-12	0.36564	35372	2652_PLAUR	46.9
PLAUR	rs2302524	19	43652320	C	T	-0.2438	0.010782	3.29e-113	0.17537	35369	2652_PLAUR	511.292
PLAUR	rs4251824	19	43666441	T	C	-0.2892	0.024358	1.64e-32	0.02862	35367	2652_PLAUR	140.966
TNFRSF1A	rs4149584	12	6333477	T	C	-0.4263	0.029113	1.5e-48	0.02047	35380	2654_TNFRSF1A	214.416
NTRK3	rs55976574	15	87313496	C	T	-0.0508	0.0092	3.36e-08	0.30367	35358	2658_NTRK3	30.4896
NTRK3	rs56160094	15	87835057	T	C	-0.0766	0.012304	4.79e-10	0.141	35351	2658_NTRK3	38.7583
NTRK3	rs1461214	15	87967786	G	C	-0.1596	0.010256	1.34e-54	0.22417	35357	2658_NTRK3	242.164
NTRK3	rs28735437	15	87971624	C	G	0.2364	0.013089	6.39e-73	0.11639	35357	2658_NTRK3	326.199
NTRK3	rs4887400	15	88251628	C	A	-0.0682	0.009225	1.44e-13	0.30587	35352	2658_NTRK3	54.6558
TNFRSF17	rs11570136	16	11964975	A	T	-0.1343	0.008724	1.79e-53	0.35441	35380	2665_TNFRSF17	236.985
EGFR	rs17172402	7	54863799	T	A	-0.1022	0.011801	4.72e-18	0.1433	35338	2677_EGFR	75.0005
EGFR	rs13244925	7	55124563	C	A	-0.102	0.008323	1.57e-34	0.41682	35339	2677_EGFR	150.19
EGFR	rs17172451	7	55155062	A	G	0.0614	0.009259	3.32e-11	0.2713	35339	2677_EGFR	43.9753
HGF	rs2214827	7	81748600	A	G	0.126	0.010008	2.41e-36	0.20707	35348	2681_HGF	158.506
C3	rs10408682	19	6699319	T	C	-0.0833	0.012249	1.04e-11	0.12699	35372	2683_C3	46.2476
MIA	rs12460562	19	39914180	A	G	0.1321	0.009792	1.76e-41	0.23469	35373	2687_MIA	181.996
MIA	rs79645969	19	40660997	T	C	0.8928	0.01523	0	0.04231	35374	2687_MIA	3436.44
MIA	rs2279011	19	40763383	T	G	-0.3173	0.006166	0	0.49117	35375	2687_MIA	2648.09
MIA	rs141315369	19	40945761	C	G	0.4782	0.037877	1.54e-36	0.01312	35374	2687_MIA	159.393
MIA	rs16974790	19	40993041	A	G	0.8291	0.041572	1.69e-88	0.00975	35375	2687_MIA	397.752
MIA	rs12977931	19	41229042	T	C	-0.2087	0.027937	8e-14	0.0237	35375	2687_MIA	55.8066
MIA	rs74357085	19	41529875	A	G	0.3623	0.03078	5.54e-32	0.01883	35369	2687_MIA	138.548
MIA	rs117622752	19	41724953	T	C	0.3355	0.045591	1.86e-13	0.00866	35375	2687_MIA	54.1535
PLA2G2A	rs77661484	1	19263276	T	C	-0.221	0.030163	2.36e-13	0.02159	35379	2692_PLA2G2A	53.6828
PLA2G2A	rs72651445	1	19293349	T	C	0.2086	0.0257	4.79e-16	0.03101	35378	2692_PLA2G2A	65.8813
PLA2G2A	rs145437966	1	19421928	G	T	0.3913	0.033919	8.67e-31	0.01774	35379	2692_PLA2G2A	133.086
PLA2G2A	rs12410291	1	19921386	T	A	0.2549	0.010496	2.82e-130	0.22358	35380	2692_PLA2G2A	589.783
PLA2G2A	rs72661022	1	19958722	A	G	0.5857	0.007696	0	0.22479	35380	2692_PLA2G2A	5791.89
PLA2G2A	rs150711787	1	20159843	G	C	0.7624	0.05491	7.86e-44	0.00684	35379	2692_PLA2G2A	192.78
PLA2G2A	rs10916772	1	20350704	C	G	-0.1313	0.012398	3.29e-26	0.14762	35380	2692_PLA2G2A	112.157
PF4	rs1398015	4	73891519	T	C	-0.1518	0.017459	3.48e-18	0.05914	35349	2697_PF4	75.597
PF4	rs11574452	4	73980944	A	C	-0.2194	0.025682	1.31e-17	0.02727	35351	2697_PF4	72.982
PROS1	rs6809958	3	94164446	G	A	-0.195	0.024696	2.88e-15	0.02812	35327	2700_PROS1	62.3471
CCL25	rs80188016	19	7619884	T	C	-0.1929	0.024195	1.55e-15	0.0324	35373	2705_CCL25	63.5643
CCL25	rs117907840	19	7850794	C	G	0.1538	0.020944	2.08e-13	0.04244	35376	2705_CCL25	53.9254
CCL25	rs7788	19	7923231	ACCATTCTCTT	ATCATTCTCTT	0.1308	0.00962	4.18e-42	0.2695	35378	2705_CCL25	184.87
CCL25	rs146052929	19	8030043	C	T	-0.9722	0.016064	0	0.03883	35377	2705_CCL25	3662.72
CCL25	rs77152071	19	8085946	G	C	-0.5954	0.01749	5.18e-254	0.06226	35377	2705_CCL25	1158.88
CCL25	rs184092631	19	8212105	C	A	-0.281	0.033847	1.02e-16	0.01568	35376	2705_CCL25	68.9243
CCL25	rs59141216	19	8257176	C	T	-0.2861	0.026131	6.74e-28	0.02865	35375	2705_CCL25	119.874
POR	rs7223	7	75888702	A	G	-0.0697	0.008992	9.08e-15	0.27439	35349	2731_POR	60.0832
POR	rs59882870	7	76009103	A	G	0.193	0.010811	2.78e-71	0.16061	35350	2731_POR	318.701
SIGLEC6	rs11668077	19	51267038	A	G	-0.2067	0.036528	1.53e-08	0.01337	35380	2741_SIGLEC6	32.0206
SIGLEC6	rs17716134	19	51281892	T	C	-0.1641	0.018709	1.77e-18	0.05411	35380	2741_SIGLEC6	76.9336
SIGLEC6	rs180985088	19	51407109	T	C	-0.1951	0.029793	5.81e-11	0.0205	35378	2741_SIGLEC6	42.8831
SIGLEC6	rs8101768	19	51479780	C	T	0.4073	0.006807	0	0.31764	35382	2741_SIGLEC6	3580.28
SIGLEC6	rs28683714	19	51577800	G	A	-0.1592	0.008507	3.86e-78	0.42319	35384	2741_SIGLEC6	350.214
SIGLEC6	rs77801261	19	51691604	A	G	0.1936	0.021087	4.28e-20	0.04147	35379	2741_SIGLEC6	84.291
SIGLEC6	rs12981468	19	52433208	G	C	-0.1317	0.012287	8.35e-27	0.13887	35374	2741_SIGLEC6	114.889
SIGLEC6	rs139531640	19	52493549	A	G	0.7122	0.039344	3.09e-73	0.01055	35380	2741_SIGLEC6	327.678
SIGLEC7	rs2691243	19	51054952	TTTCCCCTTCCCCTTCTCCTTCTCCTT	CTTCCCCTTCCCCTTCTCCTTCTCCTT	0.0749	0.00934	1.06e-15	0.31316	35376	2742_SIGLEC7	64.3087
SIGLEC7	rs1039405	19	51122980	G	A	-0.1555	0.008658	3.93e-72	0.45344	35371	2742_SIGLEC7	322.571
SIGLEC7	rs140185670	19	51142883	C	G	-0.5453	0.015097	1.09e-285	0.08558	35372	2742_SIGLEC7	1304.64
SIGLEC7	rs7254116	19	51319761	G	A	-0.0564	0.009604	4.3e-09	0.27723	35381	2742_SIGLEC7	34.4869
SHH	rs9333592	7	155812377	T	C	-0.123	0.018499	2.95e-11	0.05384	35340	2743_SHH	44.2093
SHH	rs10225292	7	156380544	C	T	-0.0928	0.008731	2.18e-26	0.34802	35337	2743_SHH	112.971
APOA1	rs2844284	11	116153350	G	A	-0.1796	0.015899	1.36e-29	0.07091	35374	2750_APOA1	127.607
APOA1	rs117192879	11	116283303	T	C	-0.4263	0.023138	8.46e-76	0.03114	35375	2750_APOA1	339.453
APOA1	rs77368797	11	116505867	T	G	-0.5909	0.027152	5.2e-105	0.0231	35373	2750_APOA1	473.614
APOA1	rs525028	11	116834800	A	G	-0.0703	0.008998	5.58e-15	0.29251	35377	2750_APOA1	61.0406
C3	rs10408682	19	6699319	T	C	-0.0984	0.012163	5.97e-16	0.12699	35372	2754_C3	65.4499
IGFBP1	rs3735669	7	45714983	A	G	-0.076	0.011836	1.35e-10	0.12949	35347	2771_IGFBP1	41.2304
IGFBP1	rs3828998	7	45889209	C	T	-0.0769	0.008144	3.64e-21	0.38793	35346	2771_IGFBP1	89.1615
IL16	rs186488496	15	80619358	C	T	-0.4584	0.080639	1.31e-08	0.00301	35356	2774_IL16	32.3146
IL16	rs58317717	15	81039727	A	C	-0.338	0.036501	2.05e-20	0.01337	35352	2774_IL16	85.748
IL16	rs145996324	15	81093353	C	T	-0.3451	0.040605	1.91e-17	0.01166	35361	2774_IL16	72.2322
IL16	rs62035267	15	81202326	T	C	0.135	0.021436	3.02e-10	0.04201	35362	2774_IL16	39.6625
IL16	rs72746169	15	81282015	T	C	-0.8853	0.040887	5.78e-104	0.01005	35362	2774_IL16	468.825
IL16	rs79431016	15	81296180	G	C	-1.0236	0.015467	0	0.04523	35361	2774_IL16	4379.74
IL16	rs17875585	15	81309404	T	G	0.2807	0.030936	1.15e-19	0.01896	35362	2774_IL16	82.3297
IL16	rs4778640	15	81311790	G	A	-0.9998	0.019459	0	0.0281	35362	2774_IL16	2639.89
IL16	rs116964521	15	81806985	C	T	-0.278	0.047576	5.12e-09	0.00811	35366	2774_IL16	34.1439
IL16	rs76390521	15	82055436	A	C	-0.2644	0.022327	2.36e-32	0.03671	35366	2774_IL16	140.237
IL22	rs139977220	12	68267650	A	G	0.1259	0.017808	1.55e-12	0.05234	35366	2778_IL22	49.9829
LTF	rs61740470	3	46450495	T	C	-1.1108	0.045276	6.45e-133	0.00814	35343	2780_LTF	601.916
LTF	rs6414426	3	46453743	G	C	-0.6354	0.032042	1.63e-87	0.01761	35343	2780_LTF	393.238
LTF	rs4547741	3	46458968	T	C	0.1787	0.014458	4.29e-35	0.08664	35343	2780_LTF	152.768
LTF	rs6442039	3	46919307	G	C	0.058	0.009645	1.82e-09	0.24077	35341	2780_LTF	36.1619
MMP7	rs11568819	11	102530902	A	G	0.5694	0.016823	4.14e-251	0.0663	35365	2789_MMP7	1145.59
MMP7	rs68181448	11	102559274	A	G	-0.1435	0.010234	1.14e-44	0.21566	35365	2789_MMP7	196.613
MMP7	rs71480491	11	103466211	C	A	0.2669	0.027339	1.63e-22	0.0235	35364	2789_MMP7	95.3086
APOB	rs563290	2	21065354	A	G	0.0874	0.012143	6.14e-13	0.14015	35373	2797_APOB	51.8049
ANGPT1	rs2927124	8	107070148	C	G	0.0678	0.008477	1.26e-15	0.3583	35344	2811_ANGPT1	63.9698
AGRP	rs544065294	16	66655518	CATGTGTGTGTGTGTGTGTGTGTGTGTGTTTATTTATGTG	CGTGTGTGTGTGTGTGTGTGTGTGTGTGTTTATTTATGTG	-0.4641	0.037485	3.31e-35	0.01302	35368	2813_AGRP	153.288
AGRP	rs34123523	16	67483276	T	C	0.511	0.020017	9.57e-144	0.03963	35372	2813_AGRP	651.694
AGRP	rs35937636	16	68478547	C	T	0.184	0.021055	2.35e-18	0.03852	35373	2813_AGRP	76.3704
BCAM	rs12461127	19	44549282	T	C	0.0684	0.008421	4.57e-16	0.48367	35369	2816_BCAM	65.9758
BCAM	rs28399656	19	44813447	A	T	1.4812	0.026205	0	0.01537	35367	2816_BCAM	3194.91
BCAM	rs117644736	19	45011597	T	C	0.2222	0.020709	7.38e-27	0.04055	35367	2816_BCAM	115.125
BCAM	rs78675029	19	45100162	A	G	0.1713	0.022333	1.72e-14	0.03704	35371	2816_BCAM	58.8329
BCAM	rs150908522	19	45293071	T	C	0.307	0.022396	9.12e-43	0.03563	35373	2816_BCAM	187.904
BCAM	rs112382785	19	45751984	C	T	0.2052	0.025456	7.57e-16	0.02739	35369	2816_BCAM	64.9792
CDH5	rs3760043	16	66366273	A	G	0.069	0.010781	1.55e-10	0.16742	35367	2819_CDH5	40.9619
CDH5	rs11649312	16	66395395	A	G	0.1525	0.008668	2.75e-69	0.31453	35367	2819_CDH5	309.529
CX3CL1	rs62037115	16	57424884	A	G	0.7243	0.058742	6.22e-35	0.00487	35373	2827_CX3CL1	152.034
SPINT1	rs41277680	15	40297623	A	G	-0.1462	0.020832	2.25e-12	0.04032	35361	2828_SPINT1	49.253
SPINT1	rs17658212	15	40853721	T	C	-0.3977	0.019338	5.61e-94	0.04753	35364	2828_SPINT1	422.949
KLK11	rs73070526	19	50324816	G	C	-0.2467	0.028019	1.31e-18	0.02606	35373	2831_KLK11	77.5234
KLK11	rs62115743	19	51011618	T	C	-1.3461	0.012134	0	0.06947	35371	2831_KLK11	12306.8
KLK11	rs3745539	19	51024785	T	C	0.0945	0.015685	1.69e-09	0.08967	35364	2831_KLK11	36.299
KLK11	rs62117662	19	51026121	A	G	0.2286	0.011222	3.09e-92	0.19907	35363	2831_KLK11	414.965
KLK11	rs113853183	19	51178101	A	C	-0.4599	0.04231	1.6e-27	0.01181	35375	2831_KLK11	118.152
KLK11	rs36518	19	51439649	A	G	-0.1064	0.013849	1.56e-14	0.11758	35381	2831_KLK11	59.0264
KLK8	rs45533637	19	50793881	C	T	0.2293	0.031852	6.07e-13	0.01743	35363	2834_KLK8	51.8244
KLK8	rs148904561	19	50957259	C	G	-0.3413	0.034784	9.99e-23	0.01495	35365	2834_KLK8	96.275
KLK8	rs10407580	19	50998486	T	A	-0.8278	0.040858	2.89e-91	0.01158	35371	2834_KLK8	410.484
KLK8	rs74705037	19	51001552	A	G	0.8629	0.025492	3.7e-251	0.02708	35371	2834_KLK8	1145.81
KLK8	rs145673783	19	51178226	T	C	0.1795	0.025345	1.42e-12	0.02799	35374	2834_KLK8	50.1585
KLK8	rs10420738	19	51373368	A	G	0.2498	0.03704	1.54e-11	0.01291	35376	2834_KLK8	45.4824
KLK8	rs45524332	19	51500134	C	T	-0.4613	0.075693	1.1e-09	0.00347	35383	2834_KLK8	37.1412
LCN2	rs3814526	9	128148408	G	A	-0.1541	0.02132	4.9e-13	0.03943	35358	2836_LCN2	52.2433
MET	rs10435378	7	116785439	A	G	0.1309	0.008365	3.41e-55	0.44018	35343	2837_MET	244.877
MET	rs145179853	7	117166049	T	C	-0.2067	0.035196	4.28e-09	0.01376	35339	2837_MET	34.4901
MET	rs143779007	7	117230881	C	T	-0.153	0.024898	7.99e-10	0.02951	35339	2837_MET	37.7619
MET	rs138121767	7	117510258	T	C	0.1538	0.02152	8.87e-13	0.03875	35343	2837_MET	51.0773
SPINT2	rs116981346	19	38206935	CTG	CTA	-0.2896	0.048361	2.12e-09	0.00703	35376	2843_SPINT2	35.8597
SPINT2	rs7246060	19	38241022	A	G	-0.3493	0.006398	0	0.38637	35375	2843_SPINT2	2980.63
SPINT2	rs111386553	19	38406254	C	T	-0.4321	0.013943	7.3e-211	0.09079	35374	2843_SPINT2	960.409
SPINT2	rs6508809	19	38582511	T	C	0.2409	0.030752	4.74e-15	0.01883	35375	2843_SPINT2	61.3659
SPINT2	rs112885443	19	38627119	G	T	0.2462	0.015699	2e-55	0.07273	35375	2843_SPINT2	245.942
SPINT2	rs12462170	19	38912997	G	T	-0.0636	0.011186	1.3e-08	0.15335	35374	2843_SPINT2	32.3269
SPINT2	rs565581	19	39001487	A	G	-0.4493	0.077818	7.75e-09	0.0026	35374	2843_SPINT2	33.3359
SPINT2	rs75639231	19	39053953	T	C	-0.21	0.0203	4.41e-25	0.04258	35373	2843_SPINT2	107.015
SPINT2	rs80340300	19	39086048	A	G	-0.316	0.043946	6.45e-13	0.00866	35373	2843_SPINT2	51.7053
TIE1	rs1098783	1	42905469	C	A	0.1922	0.017629	1.13e-27	0.05545	35363	2844_TIE1	118.864
TIE1	rs12063838	1	43195295	A	G	-0.0656	0.009011	3.34e-13	0.26873	35363	2844_TIE1	52.9983
TIE1	rs7549876	1	43294565	T	G	-0.1964	0.008119	2.91e-129	0.39975	35362	2844_TIE1	585.164
TIE1	rs1007795	1	44051737	A	G	-0.0555	0.008009	4.22e-12	0.49372	35363	2844_TIE1	48.0208
C5	rs928406	9	120365967	G	C	0.0514	0.008207	3.78e-10	0.39424	35373	2851_C5	39.2245
C5	rs17220750	9	121025721	A	G	0.186	0.012762	4.11e-48	0.10741	35376	2851_C5	212.417
MAPK3	rs4427827	16	29902880	TTTCTTTTTT	TTTCTTTTTC	0.0974	0.00963	4.78e-24	0.24189	35372	2855_MAPK3	102.298
MAPK3	rs57149692	16	30130700	C	G	0.2397	0.008202	8.98e-188	0.39949	35372	2855_MAPK3	854.076
MAPK3	rs139529748	16	30396728	A	T	0.1456	0.022495	9.63e-11	0.03264	35370	2855_MAPK3	41.8939
KPNA2	rs34931250	17	68883786	T	C	0.114	0.015151	5.3e-14	0.08188	35372	2860_KPNA2	56.6144
MAP2K1	rs34591673	15	66364765	A	G	0.1122	0.016292	5.71e-12	0.06492	35367	2864_MAP2K1	47.4282
SERPINA3	rs10142728	14	93998143	A	G	-0.1297	0.016823	1.26e-14	0.05637	35370	2879_SERPINA3	59.4392
SERPINA3	rs61976127	14	94631329	G	A	-0.2405	0.009966	1.15e-128	0.188	35372	2879_SERPINA3	582.356
SERPINA3	rs75498941	14	94744337	T	C	-0.1952	0.021318	5.35e-20	0.0338	35372	2879_SERPINA3	83.843
C7	rs145967108	5	40538631	A	C	-0.7659	0.07428	6.29e-25	0.00328	35357	2888_C7	106.316
C7	rs74480769	5	40972109	G	A	-1.2803	0.022097	0	0.02191	35357	2888_C7	3357.04
C7	rs79534924	5	40976370	G	T	0.3382	0.026078	1.85e-38	0.02644	35357	2888_C7	168.189
C7	rs567624497	5	41130757	T	G	-0.3636	0.028962	3.76e-36	0.02245	35357	2888_C7	157.612
C7	rs429017	5	41262989	A	G	0.346	0.007238	0	0.30194	35357	2888_C7	2285.15
C7	rs145528689	5	41836821	C	T	0.2433	0.029354	1.15e-16	0.02109	35355	2888_C7	68.6989
CCL28	rs7703662	5	43420061	G	T	-0.0551	0.008212	1.96e-11	0.47606	35361	2890_CCL28	45.02
CCL14	rs72829950	17	35782019	T	A	-0.1626	0.020908	7.44e-15	0.04186	35368	2900_CCL14	60.4806
CCL14	rs74252063	17	35961726	G	A	-0.2341	0.026491	9.85e-19	0.02582	35366	2900_CCL14	78.0919
CCL14	rs41341749	17	35983666	G	A	-0.9149	0.017398	0	0.03665	35367	2900_CCL14	2765.34
CCL14	rs77033404	17	35999798	T	C	0.3091	0.030372	2.51e-24	0.02085	35369	2900_CCL14	103.574
CCL14	rs2293788	17	36001503	A	G	-0.7541	0.015195	0	0.04995	35370	2900_CCL14	2462.95
CCL14	rs72820233	17	36647444	C	T	-0.3977	0.047297	4.15e-17	0.00805	35376	2900_CCL14	70.704
MDK	rs77817298	11	46506102	A	G	0.381	0.034364	1.45e-28	0.01498	35376	2911_MDK	122.926
MDK	rs113001570	11	46715862	T	A	-0.1063	0.0149	9.75e-13	0.08429	35376	2911_MDK	50.8972
CCL23	rs146565944	17	35288154	T	C	-0.6881	0.077769	8.91e-19	0.00301	35366	2913_CCL23	78.2871
CCL23	rs78655233	17	35947450	C	T	-0.7009	0.040657	1.34e-66	0.01074	35367	2913_CCL23	297.195
CCL23	rs41341749	17	35983666	G	A	0.6056	0.022038	3.03e-166	0.03665	35367	2913_CCL23	755.14
CCL23	rs7225952	17	36023374	A	G	-0.157	0.027957	1.96e-08	0.0224	35370	2913_CCL23	31.5368
CCL23	rs7207185	17	36023739	A	G	-0.4286	0.020531	8.91e-97	0.04371	35370	2913_CCL23	435.797
CCL23	rs72820233	17	36647444	C	T	0.2909	0.047259	7.49e-10	0.00805	35376	2913_CCL23	37.8895
SERPINE1	rs6963607	7	100987952	T	C	-0.1771	0.028558	5.6e-10	0.02084	35368	2925_SERPINE1	38.4575
SERPINE1	rs10953324	7	101150638	C	T	-0.1179	0.014344	2.04e-16	0.09077	35365	2925_SERPINE1	67.5596
NBL1	rs4911994	1	19435099	A	C	-0.0534	0.008324	1.4e-10	0.36807	35379	2944_NBL1	41.1546
NBL1	rs12408663	1	19641564	C	T	-0.0602	0.009845	9.67e-10	0.21403	35379	2944_NBL1	37.3905
CFD	rs150718850	19	573405	A	C	-0.2798	0.031225	3.23e-19	0.01817	35305	2946_CFD	80.2954
CFD	rs12980986	19	584829	T	C	0.0834	0.014924	2.29e-08	0.09079	35305	2946_CFD	31.2293
CFD	rs351969	19	791798	A	G	-0.0846	0.008513	2.84e-23	0.41728	35310	2946_CFD	98.7587
CFD	rs71335276	19	859368	T	G	-0.1437	0.010116	8.51e-46	0.22505	35315	2946_CFD	201.788
CFD	rs61738006	19	868235	CGCGGCCTTCAACAGCCCTGCAGG	CACGGCCTTCAACAGCCCTGCAGG	-0.7053	0.045053	3.08e-55	0.00899	35318	2946_CFD	245.076
CFD	rs12462823	19	886001	C	G	0.1315	0.022363	4.1e-09	0.03573	35318	2946_CFD	34.5773
CFD	rs116940656	19	1368489	T	G	-0.1236	0.020406	1.39e-09	0.04498	35319	2946_CFD	36.6878
GHR	rs17619781	5	42046279	T	C	0.0808	0.009945	4.48e-16	0.22449	35355	2948_GHR	66.0105
GHR	rs4610468	5	42634119	C	T	-0.2092	0.009739	2.36e-102	0.22985	35357	2948_GHR	461.418
GHR	rs140651910	5	43122758	T	C	-0.2221	0.03744	2.99e-09	0.01217	35358	2948_GHR	35.1905
GHR	rs10454866	5	43135502	ACTTTGGGAGGCGGAGGCCGGT	ACTTTGGGAGGCGGAGGCGGGT	-0.2108	0.028458	1.29e-13	0.02215	35361	2948_GHR	54.8697
IGFBP4	rs4890114	17	40447297	G	A	0.0556	0.008068	5.53e-12	0.45287	35374	2950_IGFBP4	47.4917
PROC	rs61185143	2	127407902	C	T	0.1422	0.008011	1.72e-70	0.42836	35366	2961_PROC	315.084
PROC	rs144565814	2	127864696	T	C	-0.2131	0.033067	1.16e-10	0.01325	35365	2961_PROC	41.5315
PROC	rs148838811	2	128300737	T	C	-0.181	0.032252	2e-08	0.01503	35363	2961_PROC	31.4952
PTHLH	rs33092	12	27973459	A	G	-0.0518	0.007938	6.79e-11	0.46132	35353	2962_PTHLH	42.5831
PTHLH	rs11049365	12	28138401	A	C	0.1225	0.008925	7.18e-43	0.27057	35354	2962_PTHLH	188.389
PTHLH	rs7301752	12	28913378	G	C	0.0688	0.008936	1.37e-14	0.26577	35357	2962_PTHLH	59.2776
CLEC11A	rs77578935	19	49910928	A	G	0.2238	0.026	7.46e-18	0.02598	35378	2966_CLEC11A	74.0924
CLEC11A	rs113635247	19	50233767	T	C	0.0776	0.014109	3.8e-08	0.09459	35376	2966_CLEC11A	30.2504
CLEC11A	rs116924815	19	50727476	T	C	0.937	0.024862	2.15578117542885e-308	0.02638	35368	2966_CLEC11A	1420.39
CLEC11A	rs34734775	19	50752501	T	G	-0.0697	0.009217	3.98e-14	0.44146	35358	2966_CLEC11A	57.1856
TNFSF15	rs56339337	9	114798680	G	A	-0.0718	0.011737	9.51e-10	0.13304	35362	2968_TNFSF15	37.4227
BMP7	rs6123685	20	57260984	A	G	0.0628	0.009637	7.2e-11	0.23171	35388	2972_BMP7	42.4654
CD36	rs6467220	7	80516910	C	T	0.0506	0.009078	2.49e-08	0.29028	35347	2973_CD36	31.0685
CD36	rs6961069	7	80589645	T	C	0.1637	0.008224	3.6e-88	0.4452	35347	2973_CD36	396.215
CD36	rs117069465	7	81154540	T	C	-0.3866	0.042844	1.82e-19	0.00941	35345	2973_CD36	81.4224
CD36	rs117513167	7	81224577	A	G	-0.1925	0.022518	1.25e-17	0.03429	35347	2973_CD36	73.0806
CNTN1	rs7970063	12	39920244	G	A	-0.0833	0.010061	1.24e-16	0.21905	35350	2974_CNTN1	68.55
CNTN1	rs4548696	12	40666283	C	A	-0.2684	0.012559	2.51e-101	0.12535	35352	2974_CNTN1	456.725
CNTN1	rs1838343	12	40802428	T	C	-0.1995	0.0083	1.14e-127	0.45962	35348	2974_CNTN1	577.736
CNTN1	rs7303010	12	41803878	TT	TC	0.0634	0.008799	5.79e-13	0.34974	35365	2974_CNTN1	51.9173
CNTN1	rs112753780	12	42040520	C	T	0.1003	0.014817	1.3e-11	0.09004	35363	2974_CNTN1	45.8228
EDAR	rs4012174	2	108392274	C	T	0.4345	0.034616	3.88e-36	0.01446	35355	2977_EDAR	157.553
EDAR	rs260675	2	108983663	C	G	-1.5378	0.029062	0	0.01267	35354	2977_EDAR	2799.94
EDAR	rs4676225	2	108993309	A	G	0.3008	0.009179	1.61e-235	0.27924	35354	2977_EDAR	1073.9
EDAR	rs114319029	2	109048100	T	C	-0.1829	0.028567	1.53e-10	0.02265	35351	2977_EDAR	40.9919
EDAR	rs78409297	2	109063958	G	A	-0.346	0.038089	1.05e-19	0.01128	35354	2977_EDAR	82.5188
EDAR	rs72822698	2	109314328	T	C	-0.1425	0.021045	1.28e-11	0.04251	35355	2977_EDAR	45.8492
EDAR	rs114211858	2	109333259	A	G	-0.1235	0.021381	7.64e-09	0.03867	35355	2977_EDAR	33.364
CXCL5	rs352045	4	73998970	G	T	-0.1975	0.010906	2.72e-73	0.15324	35351	2979_CXCL5	327.947
LGALS4	rs883394	19	38714973	T	C	-0.0533	0.008071	4e-11	0.47527	35375	2982_LGALS4	43.6114
CXCL1	rs148156804	4	73385110	G	A	-0.1694	0.029204	6.61e-09	0.02046	35355	2985_CXCL1	33.6467
CXCL1	rs115264016	4	73489531	G	A	0.1787	0.027562	8.96e-11	0.02242	35354	2985_CXCL1	42.0366
CXCL1	rs62312107	4	73545197	A	T	-0.274	0.036705	8.33e-14	0.01256	35353	2985_CXCL1	55.7251
CXCL1	rs115780817	4	73699679	T	G	0.1749	0.018148	5.56e-22	0.05416	35347	2985_CXCL1	92.88
CXCL1	rs534182770	4	73746377	A	G	0.4439	0.027782	1.82e-57	0.0227	35349	2985_CXCL1	255.296
CXCL1	rs1957067	4	73846814	G	C	0.4062	0.007563	0	0.21408	35349	2985_CXCL1	2884.64
CXCL1	rs5859400	4	73862145	GTTT	GTTC	0.434	0.030544	8.04e-46	0.0191	35349	2985_CXCL1	201.896
CXCL1	rs187373154	4	74046445	T	C	0.5635	0.036289	2.23e-54	0.01322	35351	2985_CXCL1	241.123
CXCL1	rs1246593	4	74243291	G	C	-0.3673	0.038906	3.71e-21	0.0108	35349	2985_CXCL1	89.1269
CXCL1	rs116094667	4	74604689	T	C	0.2024	0.03554	1.23e-08	0.01298	35350	2985_CXCL1	32.4329
IL1R1	rs11885528	2	102072035	G	A	0.0798	0.00818	1.75e-22	0.48828	35366	2991_IL1R1	95.1698
IL1R1	rs6706048	2	102138349	C	G	-0.1891	0.009009	7.91e-98	0.27984	35366	2991_IL1R1	440.585
IL1R1	rs2540319	2	102732770	CA	CG	-0.071	0.009623	1.6e-13	0.23423	35366	2991_IL1R1	54.4372
IL17RA	rs73376136	22	16688872	T	C	0.3202	0.027412	1.59e-31	0.0318	35334	2992_IL17RA	136.446
IL17RA	rs7290590	22	16795218	A	G	0.1325	0.010753	6.84e-35	0.26873	35338	2992_IL17RA	151.835
IL17RA	rs117511368	22	16943970	T	C	0.6446	0.028294	6.88e-115	0.02868	35335	2992_IL17RA	519.029
IL17RA	rs118166666	22	16955718	T	A	-0.5414	0.032321	5.61e-63	0.02376	35336	2992_IL17RA	280.587
IL17RA	rs112401805	22	16993290	A	G	-0.6371	0.036356	9.39e-69	0.01691	35339	2992_IL17RA	307.088
IL17RA	rs2241044	22	17100948	C	A	-0.4457	0.005413	0	0.48443	35333	2992_IL17RA	6779.68
IL17RA	rs7287672	22	17159155	A	G	0.3111	0.010545	2.75e-191	0.27405	35338	2992_IL17RA	870.376
IL17RA	rs5747024	22	17215478	C	T	-0.1543	0.010153	3.65e-52	0.37148	35333	2992_IL17RA	230.963
IL17RA	rs5748995	22	17253521	A	G	-0.1808	0.029434	8.12e-10	0.02799	35327	2992_IL17RA	37.731
IL18RAP	rs4851010	2	102439667	T	A	0.0815	0.008514	1.05e-21	0.32583	35366	2993_IL18RAP	91.6322
IL1RL2	rs4850995	2	102043291	A	G	0.0752	0.01192	2.81e-10	0.13424	35368	2994_IL1RL2	39.8
IL1RL2	rs112437560	2	102117573	T	C	0.1938	0.031991	1.38e-09	0.01643	35367	2994_IL1RL2	36.6988
IL1RL2	rs3917265	2	102162001	C	T	-0.1573	0.008132	2.37e-83	0.43999	35363	2994_IL1RL2	374.165
LSAMP	rs76253610	3	115075432	C	T	-0.1945	0.026283	1.36e-13	0.02483	35365	2999_LSAMP	54.7633
LSAMP	rs1541871	3	116383969	C	T	0.2016	0.01141	7.37e-70	0.15136	35364	2999_LSAMP	312.183
LSAMP	rs146081443	3	116856891	A	G	-0.3031	0.031368	4.35e-22	0.01772	35366	2999_LSAMP	93.368
LSAMP	rs116039666	3	118136147	A	G	-0.1412	0.024744	1.15e-08	0.02922	35362	2999_LSAMP	32.5634
MBL2	rs143793333	10	52118736	C	T	-0.3038	0.042716	1.14e-12	0.00914	35361	3000_MBL2	50.5818
MBL2	rs146197095	10	52120623	T	G	-0.288	0.028084	1.12e-24	0.02144	35361	3000_MBL2	105.164
MBL2	rs72791082	10	52687973	A	G	-0.4451	0.007441	0	0.13805	35358	3000_MBL2	3578.1
MBL2	rs11003132	10	52777687	T	C	-0.3776	0.006003	0	0.24798	35361	3000_MBL2	3956.65
MBL2	rs7920685	10	52875364	G	A	0.442	0.007108	0	0.15477	35359	3000_MBL2	3866.78
MBL2	rs117547007	10	53206774	T	G	0.2263	0.026514	1.4e-17	0.02434	35358	3000_MBL2	72.8482
MBL2	rs117709278	10	53335392	A	G	-0.3084	0.016755	1.16e-75	0.06789	35357	3000_MBL2	338.797
MBL2	rs117204273	10	53428584	A	C	-0.2137	0.029576	4.99e-13	0.02127	35357	3000_MBL2	52.2072
MBL2	rs61862531	10	53675052	A	G	-0.2693	0.020202	1.54e-40	0.04356	35356	3000_MBL2	177.699
PDCD1LG2	rs17814462	9	4598881	T	G	0.1488	0.022151	1.85e-11	0.03461	35380	3004_PDCD1LG2	45.1252
PDCD1LG2	rs77533513	9	5098105	G	A	-0.1614	0.02286	1.66e-12	0.03226	35370	3004_PDCD1LG2	49.8488
PDCD1LG2	rs62560217	9	5477636	T	C	0.155	0.017835	3.6e-18	0.05435	35366	3004_PDCD1LG2	75.5296
PDCD1LG2	rs58970962	9	5509678	A	G	0.3579	0.007938	0	0.23245	35367	3004_PDCD1LG2	2032.83
PDCD1LG2	rs2146714	9	5704225	TTTC	TTTA	0.0499	0.008491	4.18e-09	0.36994	35367	3004_PDCD1LG2	34.5369
SIGLEC9	rs2739460	19	50865864	A	T	-0.0815	0.011318	5.97e-13	0.4452	35369	3007_SIGLEC9	51.8532
SIGLEC9	rs2691232	19	51084031	G	T	-0.3002	0.011697	2.95e-145	0.33412	35373	3007_SIGLEC9	658.677
SIGLEC9	rs34974522	19	51092031	A	G	-0.5456	0.006219	0	0.42304	35373	3007_SIGLEC9	7696.75
SIGLEC9	rs34815972	19	51111975	TTAAT	TAAAT	-0.5945	0.007192	0	0.24905	35372	3007_SIGLEC9	6832.89
SIGLEC9	rs1710384	19	51141244	A	T	0.2129	0.01422	1.13e-50	0.19393	35372	3007_SIGLEC9	224.157
SIGLEC9	rs3786625	19	51366092	A	G	0.1365	0.011283	1.08e-33	0.46221	35376	3007_SIGLEC9	146.358
SIGLEC9	rs112672294	19	51487026	TGAA	TGAG	-0.2539	0.043802	6.77e-09	0.01754	35382	3007_SIGLEC9	33.5999
SIGLEC9	rs7259393	19	51591985	A	G	-0.0828	0.011404	3.86e-13	0.42552	35384	3007_SIGLEC9	52.7165
SIGLEC9	rs78410648	19	51896148	A	G	0.1904	0.020006	1.78e-21	0.08659	35385	3007_SIGLEC9	90.576
TGFBR3	rs59178722	1	91619702	C	T	0.1042	0.009744	1.1e-26	0.24574	35351	3009_TGFBR3	114.357
TGFBR3	rs11801868	1	91742769	A	G	0.0618	0.008735	1.5e-12	0.36509	35353	3009_TGFBR3	50.0554
SERPINF2	rs76568705	17	1327482	A	T	-0.786	0.101511	9.71e-15	0.00155	35357	3024_SERPINF2	59.9541
SERPINF2	rs11078596	17	1714968	T	C	-0.1726	0.009865	1.51e-68	0.21819	35352	3024_SERPINF2	306.117
SERPINF2	rs5030741	17	1897597	A	G	0.0952	0.016196	4.15e-09	0.0662	35360	3024_SERPINF2	34.5508
SERPINF2	rs72805763	17	2489538	A	G	0.1478	0.026478	2.38e-08	0.02406	35360	3024_SERPINF2	31.1586
SERPINF2	rs372129028	17	2492038	C	T	-0.5052	0.060055	4.02e-17	0.00531	35359	3024_SERPINF2	70.7666
FGF2	rs13115901	4	122670259	A	G	-0.4366	0.007715	0	0.22638	35352	3025_FGF2	3202.55
FGF2	rs13126167	4	123143192	AA	AG	0.1697	0.008936	2.04e-80	0.27894	35351	3025_FGF2	360.643
FGF2	rs1546249	4	123407636	A	C	-0.4175	0.034616	1.7e-33	0.01233	35351	3025_FGF2	145.465
FGF2	rs3097908	4	123835256	C	T	0.057	0.008408	1.21e-11	0.36343	35350	3025_FGF2	45.9583
CCL23	rs2702950	17	35926187	CGAG	GGAG	-0.7978	0.039446	5.9e-91	0.01147	35370	3028_CCL23	409.055
CCL23	rs113132408	17	35959906	T	C	0.3375	0.036563	2.69e-20	0.01368	35366	3028_CCL23	85.2048
CCL23	rs854686	17	35992406	C	T	-0.4675	0.009366	0	0.1405	35368	3028_CCL23	2491.47
CCL23	rs139902028	17	36140193	T	C	-0.109	0.016735	7.36e-11	0.06864	35367	3028_CCL23	42.423
CCL23	rs295866	17	36793320	A	T	0.0862	0.008476	2.71e-24	0.45471	35380	3028_CCL23	103.427
CD209	rs34840745	19	7183786	T	C	-0.055	0.009194	2.2e-09	0.25189	35375	3029_CD209	35.7863
CD209	rs8110775	19	7365537	A	C	-0.2314	0.032492	1.07e-12	0.01476	35370	3029_CD209	50.7194
CD209	rs55806425	19	7655982	G	A	0.0887	0.010943	5.24e-16	0.1649	35372	3029_CD209	65.7014
CD209	rs10411016	19	7680157	T	G	-0.0755	0.008083	9.61e-21	0.45455	35371	3029_CD209	87.2466
CD209	rs4804774	19	7707287	C	G	-0.3583	0.009517	2.15665217542885e-308	0.21725	35369	3029_CD209	1417.4
CD209	rs73008220	19	7774076	A	C	-0.061	0.010441	5.15e-09	0.17768	35374	3029_CD209	34.1331
LGALS2	rs5756736	22	37574182	A	G	-0.2069	0.00798	3.26e-148	0.43747	35365	3033_LGALS2	672.226
LGALS2	rs7511061	22	37612567	C	T	0.1042	0.007982	5.97e-39	0.48703	35367	3033_LGALS2	170.417
LGALS2	rs144402192	22	38104620	T	C	0.0734	0.009536	1.39e-14	0.2301	35365	3033_LGALS2	59.2461
CXCL11	rs6531958	4	75847369	TAAATAAATAAATAAACAGTTTC	TAAATAAATAAACAAACAGTTTC	-0.1029	0.00918	3.68e-29	0.26393	35354	3038_CXCL11	125.645
CXCL11	rs10336	4	76001835	G	A	-0.319	0.006435	0	0.46817	35355	3038_CXCL11	2457.45
CXCL11	rs2904221	4	76260880	C	T	0.094	0.008992	1.41e-25	0.27929	35356	3038_CXCL11	109.281
CCL3	rs854683	17	35986971	C	G	0.0772	0.011683	3.9e-11	0.14035	35366	3040_CCL3	43.6642
CCL3	rs854469	17	36062001	G	A	0.4436	0.012686	7.07e-268	0.11349	35370	3040_CCL3	1222.74
MRC2	rs12938171	17	61902994	A	G	0.2675	0.040671	4.8e-11	0.01064	35368	3041_MRC2	43.2591
MRC2	rs150930997	17	62476572	C	G	0.3572	0.033096	3.72e-27	0.01549	35368	3041_MRC2	116.486
MRC2	rs146385050	17	62559897	A	C	-0.2039	0.010494	4.27e-84	0.20263	35368	3041_MRC2	377.531
MRC2	rs111736142	17	62682435	G	A	0.4626	0.023993	7.79e-83	0.03036	35367	3041_MRC2	371.742
MRC2	rs113580918	17	63526537	C	T	0.3764	0.046031	2.91e-16	0.00827	35368	3041_MRC2	66.8649
SPARC	rs145436966	5	152426450	G	A	-0.1901	0.03448	3.52e-08	0.01387	35352	3043_SPARC	30.3969
CCL18	rs8078071	17	35372753	T	C	0.0576	0.008862	8.07e-11	0.41721	35367	3044_CCL18	42.2456
CCL18	rs854683	17	35986971	C	G	0.1868	0.012438	5.56e-51	0.14035	35366	3044_CCL18	225.555
CCL18	rs117139712	17	36005536	T	C	0.49	0.042588	1.24e-30	0.01068	35370	3044_CCL18	132.379
CCL18	rs854643	17	36038199	G	A	0.8421	0.010693	0	0.08897	35370	3044_CCL18	6201.95
CCL18	rs1614133	17	36077954	C	T	-0.1838	0.008759	9.32e-98	0.43832	35368	3044_CCL18	440.334
CCL18	rs76731769	17	36706697	T	C	0.2075	0.030117	5.59e-12	0.02156	35380	3044_CCL18	47.4693
CCL18	rs143820324	17	36913789	A	G	0.1271	0.021714	4.82e-09	0.042	35375	3044_CCL18	34.2619
PTN	rs78084707	7	137050724	C	T	-0.1073	0.018816	1.18e-08	0.04879	35381	3045_PTN	32.5196
PTN	rs320682	7	137353346	C	T	0.1905	0.008063	2.05e-123	0.44714	35378	3045_PTN	558.209
PTN	rs62490463	7	137499806	C	T	-0.2142	0.021874	1.22e-22	0.03362	35378	3045_PTN	95.892
RETN	rs117916280	19	7017524	A	T	-0.2357	0.023881	5.63e-23	0.03531	35375	3046_RETN	97.4124
RETN	rs137964046	19	7258078	A	G	-0.5023	0.036159	7.14e-44	0.01392	35368	3046_RETN	192.972
RETN	rs117029024	19	7613602	A	G	-0.5646	0.023973	1.21e-122	0.0332	35373	3046_RETN	554.673
RETN	rs35547567	19	7669115	T	C	0.5362	0.050668	3.59e-26	0.00769	35372	3046_RETN	111.992
RETN	rs3745368	19	7670411	A	G	-0.6658	0.022532	6.63e-192	0.03859	35368	3046_RETN	873.148
RETN	rs183703689	19	7794505	A	G	-0.5277	0.054272	2.4e-22	0.00646	35375	3046_RETN	94.5415
PRSS1	rs62470638	7	142726322	A	G	0.1292	0.016872	1.89e-14	0.06806	35373	3049_PRSS1	58.6397
VWF	rs2283335	12	6048228	C	T	0.1099	0.008153	2.05e-41	0.40778	35381	3050_VWF	181.702
HP	rs4788808	16	71581710	T	C	-0.3128	0.005491	0	0.42851	35376	3054_HP	3245.12
HP	rs12708921	16	71965690	A	G	-0.4111	0.007019	0	0.18651	35376	3054_HP	3430.4
HP	rs115775278	16	72232312	C	T	0.7297	0.030538	3.45e-126	0.0189	35373	3054_HP	570.962
HP	rs2336439	16	72361731	A	G	0.2508	0.021478	1.67e-31	0.03884	35372	3054_HP	136.354
HP	rs7193165	16	72884500	C	T	0.3268	0.020542	5.5e-57	0.04215	35371	3054_HP	253.092
HP	rs8055870	16	72938191	G	A	-0.1227	0.008284	1.24e-49	0.49521	35372	3054_HP	219.386
TNFSF13B	rs80291289	13	108258463	T	A	0.0666	0.011578	8.8e-09	0.14213	35356	3059_TNFSF13B	33.0888
TNFSF13B	rs113469631	13	108261424	G	T	-0.1878	0.024693	2.84e-14	0.0266	35356	3059_TNFSF13B	57.842
TNFSF13B	rs6492108	13	108331002	C	A	0.0506	0.008575	3.61e-09	0.33873	35356	3059_TNFSF13B	34.8203
C9	rs114472213	5	39317779	T	C	0.2216	0.020365	1.41e-27	0.04111	35366	3060_C9	118.405
C9	rs62358370	5	39357475	G	A	0.1922	0.025499	4.79e-14	0.02707	35365	3060_C9	56.8147
C9	rs116351960	5	39626731	A	C	0.3566	0.036082	4.94e-23	0.01211	35366	3060_C9	97.6746
C9	rs62358178	5	39783951	G	T	-0.4572	0.035746	1.86e-37	0.01272	35365	3060_C9	163.59
C9	rs62358228	5	40295026	G	A	-0.1468	0.018238	8.34e-16	0.05488	35358	3060_C9	64.7885
LGALS3	rs17728215	14	54654143	A	G	0.0755	0.011357	2.98e-11	0.15072	35361	3066_LGALS3	44.1943
LGALS3	rs117832890	14	54780879	T	G	0.1414	0.025807	4.28e-08	0.02529	35360	3066_LGALS3	30.0209
LGALS3	rs76790102	14	55102860	T	C	-0.5497	0.011496	0	0.09114	35359	3066_LGALS3	2286.43
LGALS3	rs117293406	14	55518770	G	A	-0.2128	0.023276	6.11e-20	0.03277	35360	3066_LGALS3	83.5847
LBP	rs73099377	20	37496109	T	C	-0.3112	0.044	1.52e-12	0.00863	35369	3074_LBP	50.0235
LBP	rs78022411	20	37732616	T	A	-0.1295	0.018992	9.19e-12	0.05564	35371	3074_LBP	46.4941
LBP	rs45498400	20	38149104	T	C	0.1503	0.021974	7.92e-12	0.0425	35371	3074_LBP	46.7843
LBP	rs45589832	20	38291483	A	G	-0.8899	0.016967	0	0.03912	35371	3074_LBP	2750.88
LBP	rs148300153	20	38336418	A	G	-0.5045	0.04523	6.83e-29	0.00978	35375	3074_LBP	124.414
LBP	rs2232616	20	38371253	T	C	0.4165	0.015035	6.66e-169	0.0915	35375	3074_LBP	767.402
LBP	rs73095812	20	38405430	T	C	-0.8706	0.040974	3.49e-100	0.01147	35372	3074_LBP	451.461
LBP	rs138461752	20	39139116	T	C	0.1392	0.024262	9.62e-09	0.03354	35381	3074_LBP	32.9174
F10	rs8002283	13	112999265	G	A	-0.0511	0.008418	1.27e-09	0.49401	34894	3077_F10	36.8489
F10	rs3211757	13	113135954	AC	AT	0.1557	0.008454	9.55e-76	0.42623	34867	3077_F10	339.198
F10	rs5960	13	113147423	T	C	0.1708	0.013415	3.95e-37	0.10971	34864	3077_F10	162.104
RARRES2	rs883138	7	150345704	C	A	0.2491	0.009258	1.92e-159	0.26058	35371	3079_RARRES2	723.958
RARRES2	rs12673713	7	150757417	C	T	0.0572	0.008611	3.08e-11	0.35384	35377	3079_RARRES2	44.125
RARRES2	rs138246410	7	151109533	C	G	0.1984	0.034955	1.38e-08	0.01463	35380	3079_RARRES2	32.2155
RARRES2	rs115713183	7	151119070	T	G	0.1191	0.021461	2.87e-08	0.03703	35377	3079_RARRES2	30.7981
VEGFC	rs41278571	4	176729712	T	C	0.404	0.02849	1.21e-45	0.02002	35364	3132_VEGFC	201.084
VEGFC	rs61046451	4	176816218	TTTGTTTGTTTGTTTTGTTTTGTTTTG	CTTGTTTGTTTGTTTTGTTTTGTTTTG	0.1039	0.017295	1.88e-09	0.0573	35319	3132_VEGFC	36.0903
CD4	rs61916271	12	6781356	A	G	-0.0607	0.009746	4.72e-10	0.20984	35391	3143_CD4	38.7904
IL2RA	rs12722497	10	6053965	A	C	0.1501	0.016176	1.71e-20	0.06158	35359	3151_IL2RA	86.1032
TNFRSF1B	rs2301258	1	12187883	T	C	-0.2957	0.022625	4.92e-39	0.03404	35385	3152_TNFRSF1B	170.815
CD33	rs118107605	19	50909898	T	G	0.2085	0.029293	1.1e-12	0.02892	35370	3166_CD33	50.6622
CD33	rs147395892	19	51126187	T	C	-0.3828	0.031725	1.59e-33	0.02372	35372	3166_CD33	145.593
CD33	rs7256201	19	51201783	C	T	-0.4084	0.006205	0	0.30826	35375	3166_CD33	4331.99
CD33	rs62115996	19	51243663	T	C	0.3339	0.014971	3.48e-110	0.11997	35377	3166_CD33	497.429
CD33	rs71358836	19	51416598	G	A	0.3333	0.022567	2.31e-49	0.04918	35380	3166_CD33	218.134
CD33	rs75743900	19	51496017	C	T	0.2204	0.025034	1.32e-18	0.03921	35382	3166_CD33	77.5109
CD33	rs148809065	19	51501624	T	C	-0.5649	0.028028	2.42e-90	0.03191	35383	3166_CD33	406.218
CD33	rs62115012	19	51628762	GTGTGCGT	ATGTGCGT	0.2118	0.025197	4.25e-17	0.04077	35380	3166_CD33	70.6568
CD33	rs7249362	19	51659921	T	G	-0.3995	0.052636	3.2e-14	0.00887	35382	3166_CD33	57.606
CD33	rs45580238	19	51713469	T	C	-0.4091	0.037992	4.87e-27	0.01686	35377	3166_CD33	115.951
ADAMTS5	rs59317497	21	26597822	C	T	-0.2486	0.024098	5.96e-25	0.03009	35364	3168_ADAMTS5	106.424
ADAMTS5	rs2830493	21	26779374	T	G	-0.0808	0.011531	2.43e-12	0.14446	35364	3168_ADAMTS5	49.1008
ADAMTS5	rs151064	21	26908003	G	T	0.5387	0.010339	0	0.12477	35366	3168_ADAMTS5	2714.79
ADAMTS5	rs2830633	21	27019633	A	T	0.0551	0.009704	1.36e-08	0.22499	35364	3168_ADAMTS5	32.2405
ADAMTS5	rs142629161	21	27961506	C	A	-0.1913	0.034428	2.75e-08	0.01359	35369	3168_ADAMTS5	30.875
IDUA	rs873785	4	931361	C	T	0.3778	0.006075	0	0.41147	35275	3169_IDUA	3867.51
IDUA	rs35208825	4	947116	A	G	0.2779	0.013625	1.79e-92	0.10481	35276	3169_IDUA	416.01
IDUA	rs35220088	4	1016463	C	G	0.3268	0.006149	0	0.39432	35274	3169_IDUA	2824.59
IDUA	rs13114182	4	1595244	G	A	-0.0628	0.008689	4.91e-13	0.35329	35273	3169_IDUA	52.2372
APP	rs439826	21	26156328	G	T	-0.0779	0.008786	7.57e-19	0.31709	35366	3171_APP	78.6127
ARSB	rs11743362	5	78880898	A	G	-0.1293	0.007782	5.37e-62	0.49507	35357	3172_ARSB	276.067
ARSB	rs933684	5	79028252	C	A	0.0583	0.008791	3.32e-11	0.26449	35351	3172_ARSB	43.9805
NAAA	rs115872376	4	75433438	C	T	0.3371	0.01816	6.47e-77	0.0518	35353	3173_NAAA	344.577
NAAA	rs1394919	4	75906793	A	C	-0.4708	0.006004	0	0.29357	35354	3173_NAAA	6148.82
NAAA	rs12331871	4	76102346	G	T	-0.2505	0.010509	1.4e-125	0.17059	35355	3173_NAAA	568.189
NAAA	rs76229059	4	76209167	G	A	-0.1461	0.01059	2.71e-43	0.16971	35355	3173_NAAA	190.331
NAAA	rs443514	4	76790050	GACACACACACACACACACACACACACACACACACACACA	GACACACACACACACACACACACACACACACACACACACC	0.1338	0.014319	9.25e-21	0.08462	35352	3173_NAAA	87.3146
NAAA	rs114967482	4	76928067	T	C	0.2631	0.027888	3.94e-21	0.02063	35364	3173_NAAA	89.0035
ADAMTS13	rs75856805	9	132990641	A	T	0.2044	0.028215	4.34e-13	0.02242	35366	3175_ADAMTS13	52.4809
ADAMTS13	rs143685973	9	133147905	T	C	0.1797	0.019994	2.52e-19	0.04488	35366	3175_ADAMTS13	80.7787
ADAMTS13	rs45610939	9	133258006	G	A	-0.98	0.018273	0	0.02632	35371	3175_ADAMTS13	2876.29
ADAMTS13	rs62574614	9	133297606	T	A	0.161	0.021469	6.42e-14	0.03799	35370	3175_ADAMTS13	56.2378
ADAMTS13	rs28699275	9	133413715	T	C	0.1712	0.020811	1.93e-16	0.04286	35372	3175_ADAMTS13	67.674
ADAMTS13	rs35773987	9	133467006	T	C	-0.6508	0.044173	3.95e-49	0.00919	35369	3175_ADAMTS13	217.061
ADAMTS13	rs28615428	9	133477646	A	C	0.7798	0.021843	3.9e-279	0.03746	35369	3175_ADAMTS13	1274.51
ADAMTS13	rs76038546	9	133480756	C	A	-0.5708	0.018511	8.74e-209	0.05261	35365	3175_ADAMTS13	950.842
ADAMTS13	rs2520001	9	133732987	G	A	-0.4724	0.027948	4.28e-64	0.0222	35369	3175_ADAMTS13	285.705
ADAMTS13	rs148767369	9	133884539	CACCCAGGCCAGCCTCTCT	CACCCAGGCCAGCCTCTCC	-0.2475	0.024084	9.01e-25	0.02995	35368	3175_ADAMTS13	105.607
ADAMTS13	rs72766607	9	134030696	G	T	-0.2805	0.026426	2.55e-26	0.02567	35367	3175_ADAMTS13	112.669
CTSA		20	45891619	GCTG	GCTG	0.0505	0.008607	4.43e-09	0.34138	35369	3179_CTSA	34.4254
CTSS	rs35002905	1	149909098	T	C	0.0971	0.012551	1.02e-14	0.11635	35355	3181_CTSS	59.8524
CTSS	rs72696880	1	150435120	A	G	-0.5476	0.010944	0	0.09181	35362	3181_CTSS	2503.66
CTSS	rs146995307	1	150674870	T	C	0.1827	0.014765	3.61e-35	0.08298	35362	3181_CTSS	153.112
CTSS	rs1539490	1	151570150	C	T	-0.0623	0.008637	5.48e-13	0.32338	35364	3181_CTSS	52.0296
F7	rs117424157	13	112773592	T	C	-0.5467	0.031599	4.62e-67	0.02229	34935	3184_F7	299.331
F7	rs8000285	13	112841083	T	C	-0.2888	0.042319	8.83e-12	0.0127	34921	3184_F7	46.5719
F7	rs116977508	13	112898549	A	G	-0.3128	0.047614	5.05e-11	0.00942	34897	3184_F7	43.1583
F7	rs117067097	13	113047527	A	G	0.1626	0.019119	1.82e-17	0.06281	34875	3184_F7	72.3287
F7	rs503176	13	113090560	G	A	0.6087	0.010156	0	0.12761	34873	3184_F7	3592.21
F7	rs11547466	13	113235795	G	C	-0.2306	0.012642	2.44e-74	0.15801	34866	3184_F7	332.726
F7	rs72670665	13	113828517	T	C	-0.6001	0.032249	2.76e-77	0.02154	34860	3184_F7	346.27
WFIKKN1	rs55798945	16	619708	G	T	0.1487	0.008403	4.5e-70	0.36015	35313	3191_WFIKKN1	313.151
WFIKKN1	rs116914290	16	700179	T	C	0.3123	0.028551	7.56e-28	0.01924	35311	3191_WFIKKN1	119.647
GP6	rs78187393	19	54675559	T	C	0.1215	0.020352	2.37e-09	0.04261	35371	3194_GP6	35.6401
GP6	rs892090	19	55027704	G	T	0.3778	0.010986	3.65e-259	0.16446	35381	3194_GP6	1182.62
GP6	rs4806468	19	55064321	T	C	0.0696	0.012271	1.41e-08	0.12984	35379	3194_GP6	32.1706
GP6	rs10408403	19	55090227	TTGTTTTTTTTTTGTTTGT	TTGTTTTTTGTTTGTTTGT	-0.0567	0.008771	1.01e-10	0.32763	35379	3194_GP6	41.7896
GNLY	rs190361789	2	84771234	A	G	0.2171	0.037409	6.5e-09	0.01419	35346	3195_GNLY	33.6796
GNLY	rs112738746	2	84855861	T	C	0.2697	0.023249	4.1e-31	0.03723	35346	3195_GNLY	134.572
GNLY	rs79281131	2	84866486	TTTTTGA	TCTTTGA	0.3766	0.027897	1.58e-41	0.0254	35345	3195_GNLY	182.241
GNLY	rs370196321	2	85437763	T	G	0.3927	0.024908	5.32e-56	0.02986	35343	3195_GNLY	248.567
GNLY	rs4616480	2	85670645	A	G	-0.3627	0.006328	0	0.32	35344	3195_GNLY	3285.2
GNLY	rs62147468	2	85785853	T	C	-0.2371	0.023099	1.02e-24	0.03778	35342	3195_GNLY	105.36
GNLY	rs6706567	2	85798208	T	C	0.2657	0.017326	4.45e-53	0.06782	35342	3195_GNLY	235.172
HAPLN1	rs191703636	5	83609723	C	T	-0.247	0.023635	1.45e-25	0.03111	35342	3196_HAPLN1	109.215
HAPLN1	rs336953	5	83665586	C	G	0.0673	0.008344	7.28e-16	0.38445	35340	3196_HAPLN1	65.0551
HAPLN1	rs10039191	5	83723226	G	C	0.1098	0.008527	6.14e-38	0.33474	35341	3196_HAPLN1	165.811
KLK12	rs3745540	19	51031874	G	A	-0.1384	0.008253	4.12e-63	0.41851	35365	3199_KLK12	281.221
LYVE1	rs60362241	11	9970225	TAGAGGCAG	TAGACGCAG	0.2377	0.030849	1.31e-14	0.01892	35373	3206_LYVE1	59.3712
LYVE1	rs79280226	11	10093049	G	T	-0.6773	0.058575	6.35e-31	0.00519	35373	3206_LYVE1	133.702
LYVE1	rs76318574	11	10506171	C	T	0.3353	0.028024	5.43e-33	0.02434	35373	3206_LYVE1	143.155
LYVE1	rs72861085	11	10581034	G	A	-0.2527	0.030469	1.1e-16	0.01971	35377	3206_LYVE1	68.7851
LYVE1	rs12289747	11	10585458	G	A	-0.1629	0.021281	1.94e-14	0.04072	35377	3206_LYVE1	58.5947
LYVE1	rs114527818	11	10597494	A	T	0.4138	0.019411	7.83e-101	0.04906	35377	3206_LYVE1	454.449
METAP1	rs7676259	4	99021498	G	A	-0.0655	0.008345	4.19e-15	0.38705	35345	3210_METAP1	61.607
ASAH2	rs149174460	10	49654151	G	A	0.3373	0.036695	3.86e-20	0.01333	35352	3212_ASAH2	84.4926
ASAH2	rs114001906	10	50039928	C	T	-0.8094	0.016279	0	0.03841	35353	3212_ASAH2	2472.13
ASAH2	rs200859624	10	50124926	T	C	0.2486	0.008626	1.25e-182	0.40846	35353	3212_ASAH2	830.584
ASAH2	rs571429629	10	50174686	T	A	0.4932	0.013672	5.91e-285	0.10242	35353	3212_ASAH2	1301.31
ASAH2	rs2813198	10	50176410	C	T	0.4915	0.01359	2.06e-286	0.10316	35353	3212_ASAH2	1308
ASAH2	rs7067773	10	50245511	G	T	-0.7061	0.013758	0	0.0541	35353	3212_ASAH2	2634.04
ASAH2	rs3011746	10	50680110	G	A	-0.0632	0.008585	1.82e-13	0.39866	35352	3212_ASAH2	54.1943
ASAH2	rs147753244	10	51129691	G	C	-0.4003	0.042239	2.62e-21	0.0099	35352	3212_ASAH2	89.814
NID1	rs79296766	1	235106560	G	A	-0.3085	0.043075	7.96e-13	0.00907	35365	3213_NID1	51.2932
NID1	rs17554536	1	236099073	A	G	0.0883	0.010714	1.7e-16	0.17838	35359	3213_NID1	67.9232
NID1	rs58074293	1	236104574	A	G	-0.5408	0.027744	1.27e-84	0.02298	35353	3213_NID1	379.958
NID1	rs115244405	1	236396991	G	C	0.0843	0.015365	4.1e-08	0.07653	35366	3213_NID1	30.1016
PIGR	rs748844	1	206936501	A	G	-0.1423	0.008399	2.2e-64	0.39793	35373	3216_PIGR	287.048
RET	rs2506033	10	42956533	T	C	-0.1526	0.008993	1.42e-64	0.28777	35330	3220_RET	287.939
RET	rs2435359	10	43084567	G	A	0.3379	0.009151	1.83e-298	0.26255	35330	3220_RET	1363.45
RET	rs2505525	10	43276871	C	T	0.0773	0.008988	7.98e-18	0.29853	35327	3220_RET	73.9661
SFRP1	rs12681760	8	40998875	C	T	-0.1144	0.008488	2.12e-41	0.42322	35368	3221_SFRP1	181.652
SFRP1	rs62642270	8	41140689	G	A	-0.1293	0.011456	1.53e-29	0.16171	35356	3221_SFRP1	127.389
SFRP1	rs72643819	8	41309674	T	G	-0.1577	0.008493	5.87e-77	0.41814	35354	3221_SFRP1	344.779
ACP5	rs117270786	19	11545195	CATCTCGGAAAAAAAAAAAAAAATTCTCG	CATCTCGGAAAAAAAAAAAAAAATTCTGG	-0.1398	0.024897	1.97e-08	0.02913	35375	3232_ACP5	31.5297
ACP5	rs10403399	19	11595843	G	C	0.2349	0.009326	5.47e-140	0.28099	35383	3232_ACP5	634.418
ACP5	rs5851	19	11721468	G	A	-0.0843	0.008449	1.92e-23	0.45555	35382	3232_ACP5	99.5507
ACP5	rs12609977	19	12086662	G	A	0.0729	0.01147	2.07e-10	0.15964	35380	3232_ACP5	40.3951
CCDC80	rs9845240	3	112655985	A	G	0.0937	0.008481	2.24e-28	0.37053	35354	3234_CCDC80	122.063
CCDC80	rs6797920	3	112791263	G	A	0.0573	0.008514	1.7e-11	0.36505	35362	3234_CCDC80	45.2941
WFIKKN2	rs1460212	17	50501142	C	A	-0.099	0.010674	1.77e-20	0.19243	35363	3235_WFIKKN2	86.0233
WFIKKN2	rs36088946	17	50665657	G	A	-0.135	0.00912	1.42e-49	0.30462	35359	3235_WFIKKN2	219.118
WFIKKN2	rs56087652	17	50804885	C	A	0.405	0.008371	0	0.1881	35360	3235_WFIKKN2	2340.75
WFIKKN2	rs9908461	17	50910073	G	A	-0.1126	0.019613	9.41e-09	0.04687	35356	3235_WFIKKN2	32.9601
WFIKKN2	rs2215316	17	50912857	C	T	0.1149	0.008484	8.65e-42	0.42533	35354	3235_WFIKKN2	183.417
WFIKKN2	rs12939752	17	51439320	C	T	0.0573	0.008977	1.74e-10	0.32899	35362	3235_WFIKKN2	40.7424
WFIKKN2	rs78273058	17	51778901	A	G	-0.1647	0.02199	6.9e-14	0.03795	35362	3235_WFIKKN2	56.0966
ACAN	rs12441312	15	88710195	C	G	0.0872	0.009942	1.78e-18	0.20578	35353	3280_ACAN	76.9282
ACAN	rs34949187	15	88843421	A	G	-0.1415	0.010752	1.49e-39	0.16378	35355	3280_ACAN	173.195
TGFBI	rs61429505	5	135204718	A	G	0.0694	0.011362	1.01e-09	0.15256	35359	3283_TGFBI	37.3086
TGFBI	rs35901765	5	136025049	T	C	-0.4324	0.00666	0	0.39074	35355	3283_TGFBI	4215.25
TGFBI	rs10515480	5	136623909	G	C	0.186	0.029155	1.77e-10	0.02137	35356	3283_TGFBI	40.7005
TGFBI	rs13169264	5	136717740	T	G	0.106	0.009917	1.15e-26	0.22296	35355	3283_TGFBI	114.249
TGFBI	rs59406134	5	137016663	T	C	-0.1376	0.016431	5.55e-17	0.06729	35352	3283_TGFBI	70.1308
C1R	rs191458955	12	6606464	C	G	-0.1702	0.027556	6.56e-10	0.02211	35388	3285_C1R	38.1493
C1R	rs11064432	12	6859577	G	C	-0.1896	0.021636	1.9e-18	0.03751	35391	3285_C1R	76.7932
CD109	rs4615346	6	72820217	G	C	-0.0801	0.008508	4.73e-21	0.32922	35333	3290_CD109	88.636
CD109	rs7763514	6	73168073	T	C	-0.1366	0.00803	6.75e-65	0.42251	35338	3290_CD109	289.381
CD109	rs76081669	6	73648334	T	C	-0.2146	0.018765	2.75e-30	0.04658	35346	3290_CD109	130.786
CD109	rs9350500	6	73699314	A	T	-0.3582	0.006555	0	0.27989	35342	3290_CD109	2986.11
CD109	rs546952733	6	73839101	G	T	-0.2646	0.024214	8.51e-28	0.02771	35347	3290_CD109	119.412
CD109	rs138578493	6	74661203	T	G	0.4807	0.025071	6.14e-82	0.02584	35343	3290_CD109	367.625
CD109	rs148436816	6	74687269	C	A	-0.2364	0.03618	6.4e-11	0.01251	35343	3290_CD109	42.6931
FCER2	rs146961153	19	7012379	T	C	0.3059	0.044192	4.45e-12	0.00984	35376	3291_FCER2	47.915
FCER2	rs190069627	19	7154553	C	T	0.3041	0.055602	4.52e-08	0.00603	35372	3291_FCER2	29.9125
FCER2	rs62111718	19	7420037	A	G	0.1076	0.01832	4.27e-09	0.06132	35372	3291_FCER2	34.4964
FCER2	rs2277989	19	7696926	G	A	-0.2702	0.00856	1.14e-218	0.44988	35372	3291_FCER2	996.376
FCER2	rs12980031	19	7699550	T	G	-0.2917	0.009994	2.68e-187	0.24351	35371	3291_FCER2	851.911
FCER2	rs79083213	19	7722103	C	T	-0.256	0.022991	8.49e-29	0.03677	35370	3291_FCER2	123.984
FCER2	rs3813780	19	8096726	T	C	-0.0652	0.010378	3.33e-10	0.2236	35377	3291_FCER2	39.4701
CD48	rs41266895	1	160426376	T	C	-0.3579	0.033078	2.77e-27	0.01726	35359	3292_CD48	117.07
CD48	rs114547897	1	160597708	C	T	-0.7547	0.034322	3.71e-107	0.01444	35358	3292_CD48	483.508
CD48	rs1980606	1	160684996	A	G	-0.2807	0.010909	5.15e-146	0.18289	35356	3292_CD48	662.087
CD48	rs6427541	1	160714121	T	C	0.0881	0.008961	8.23e-23	0.33835	35352	3292_CD48	96.6582
CD48	rs10908821	1	161038745	G	C	-0.1113	0.014143	3.56e-15	0.10261	35366	3292_CD48	61.9309
CD5L	rs2765501	1	157834858	A	G	0.2995	0.008306	1.03e-284	0.46691	35364	3293_CD5L	1300.2
CD5L	rs113224872	1	157925662	T	C	-0.2748	0.02609	6.11e-26	0.02599	35362	3293_CD5L	110.939
CD5L	rs115729754	1	157948102	C	G	-0.2161	0.026771	6.9e-16	0.0256	35361	3293_CD5L	65.1599
CD5L	rs7515435	1	158494424	G	A	-0.0809	0.012128	2.55e-11	0.14056	35363	3293_CD5L	44.4958
CD5L	rs41273541	1	158776888	C	T	0.1196	0.020087	2.62e-09	0.04639	35358	3293_CD5L	35.4513
CNTN2	rs12405987	1	204376157	T	C	0.1849	0.027115	9.16e-12	0.0239	35370	3296_CNTN2	46.5002
CNTN2	rs34018224	1	204402908	T	C	0.2411	0.037583	1.41e-10	0.01317	35371	3296_CNTN2	41.154
CNTN2	rs12097315	1	205015439	T	C	0.6226	0.012098	0	0.06712	35372	3296_CNTN2	2648.45
CNTN2	rs151016156	1	205097483	A	C	-0.3626	0.022332	2.76e-59	0.03928	35375	3296_CNTN2	263.633
CNTN2	rs77224007	1	205105594	T	A	0.2834	0.022077	1.02e-37	0.03861	35375	3296_CNTN2	164.786
CNTN2	rs115302162	1	205130484	A	G	-0.215	0.024514	1.78e-18	0.03074	35375	3296_CNTN2	76.9216
CNTN2	rs149866019	1	205143238	T	C	0.4393	0.028477	1.09e-53	0.02271	35375	3296_CNTN2	237.976
CNTN2	rs7536494	1	205193306	G	C	-0.674	0.010168	0	0.09698	35375	3296_CNTN2	4393.89
CNTN2	rs114121584	1	205490269	C	T	-0.2168	0.022177	1.43e-22	0.03716	35371	3296_CNTN2	95.5681
CNTN2	rs117187161	1	205690959	G	A	0.3955	0.037566	6.41e-26	0.01236	35375	3296_CNTN2	110.842
CNTN2	rs116793336	1	205724432	A	G	-0.1762	0.031903	3.33e-08	0.01776	35375	3296_CNTN2	30.5034
CNTN4	rs115510911	3	1887233	A	T	-0.1023	0.016194	2.67e-10	0.07857	35245	3298_CNTN4	39.9064
CNTN4	rs9878112	3	2032831	G	T	-0.1063	0.012034	1.02e-18	0.15636	35249	3298_CNTN4	78.0273
CNTN4	rs13071423	3	2098694	A	C	0.2532	0.011067	7.38e-116	0.18783	35250	3298_CNTN4	523.441
CNTN4	rs115370013	3	2159855	T	C	0.2332	0.017356	3.71e-41	0.06581	35261	3298_CNTN4	180.534
CNTN4	rs1949342	3	2696709	T	G	-0.0816	0.014874	4.11e-08	0.09203	35367	3298_CNTN4	30.0971
CNTN4	rs975334	3	2804632	A	G	0.0738	0.009116	5.69e-16	0.34311	35373	3298_CNTN4	65.5396
CNTN4	rs1499126	3	2993909	G	A	-0.4912	0.035303	5.23e-44	0.01463	35372	3298_CNTN4	193.595
CNTN4	rs163352	3	3056357	C	G	-0.2871	0.010793	6.86e-156	0.19895	35365	3298_CNTN4	707.591
CNTN5	rs78584606	11	98231349	G	A	0.1945	0.034246	1.35e-08	0.0141	35362	3299_CNTN5	32.2567
CNTN5	rs4528296	11	99222947	T	C	-0.4257	0.015189	7.62e-173	0.07442	35355	3299_CNTN5	785.505
CNTN5	rs17663010	11	99438939	T	C	0.1475	0.02662	3.01e-08	0.02224	35353	3299_CNTN5	30.7021
CNTN5	rs11601883	11	99957371	G	A	-0.0663	0.010235	9.29e-11	0.19114	35353	3299_CNTN5	41.9615
CNTN5	rs11223396	11	100248127	T	C	0.0897	0.00945	2.28e-21	0.23052	35351	3299_CNTN5	90.0993
CST7	rs138221672	20	24387106	T	C	-0.2809	0.039457	1.09e-12	0.01168	35364	3302_CST7	50.6822
CST7	rs11908668	20	24411025	T	G	-0.5371	0.055767	5.91e-22	0.00532	35364	3302_CST7	92.7589
CST7	rs6083553	20	24543257	A	G	0.3801	0.044147	7.31e-18	0.01021	35363	3302_CST7	74.1299
CST7	rs62215294	20	24571005	A	G	-0.6256	0.040719	2.86e-53	0.01193	35364	3302_CST7	236.047
CST7	rs6083638	20	24837444	G	A	0.4	0.006382	0	0.33911	35366	3302_CST7	3928.32
CST7	rs139089346	20	25002554	C	T	1.529	0.027122	0	0.01269	35366	3302_CST7	3178.13
CST7	rs76430933	20	25070970	AAAAGTG	GAAAGTG	-0.594	0.023387	2.6e-142	0.03279	35365	3302_CST7	645.095
CST7	rs186815921	20	25426602	T	C	0.2329	0.02956	3.31e-15	0.02149	35365	3302_CST7	62.0769
CST7	rs140260929	20	25578054	C	A	-0.5866	0.036	1.08e-59	0.01408	35365	3302_CST7	265.509
CST7	rs372971310	20	25773295	C	G	-0.2234	0.018671	5.42e-33	0.05722	35365	3302_CST7	143.163
DLL4	rs35748882	15	40935116	T	C	0.1821	0.026372	5.02e-12	0.02345	35364	3305_DLL4	47.6797
FCGR2A	rs72708825	1	160535171	T	C	0.2236	0.037582	2.69e-09	0.01597	35355	3309_FCGR2A	35.3984
FCGR2A	rs56273561	1	160547157	A	C	0.2504	0.028505	1.57e-18	0.02967	35355	3309_FCGR2A	77.1661
FCGR2A	rs41266941	1	160949955	G	A	-0.527	0.040361	5.79e-39	0.01294	35362	3309_FCGR2A	170.489
FCGR2A	rs144880496	1	161326897	C	T	-0.6444	0.022696	2.51e-177	0.04669	35353	3309_FCGR2A	806.144
FCGR2A	rs144449952	1	161378034	A	T	0.5462	0.04398	2.05e-35	0.01142	35354	3309_FCGR2A	154.239
FCGR2A	rs114844178	1	161382477	A	G	0.6114	0.008844	0	0.09615	35354	3309_FCGR2A	4779.18
FCGR2A	rs6427594	1	161485731	C	T	0.5188	0.00684	0	0.17302	35351	3309_FCGR2A	5752.91
FCGR2A	rs146163083	1	161554669	T	C	0.5116	0.029793	4.31e-66	0.02648	35351	3309_FCGR2A	294.871
FCGR2A	rs527665651	1	161585679	A	G	0.5348	0.016743	7.2e-224	0.0893	35351	3309_FCGR2A	1020.27
FCGR2A	rs145437435	1	162342038	A	G	0.1719	0.028111	9.65e-10	0.02861	35355	3309_FCGR2A	37.3938
FCGR2A	rs11579548	1	162483229	G	A	-0.2238	0.020546	1.25e-27	0.05784	35353	3309_FCGR2A	118.649
FCGR2B	rs143612432	1	160675965	T	G	0.3381	0.026957	4.39e-36	0.03056	35345	3310_FCGR2B	157.307
FCGR2B	rs34536517	1	160767647	T	C	0.3335	0.025689	1.54e-38	0.0323	35363	3310_FCGR2B	168.538
FCGR2B	rs139495222	1	160844773	A	G	-0.3073	0.048959	3.46e-10	0.00888	35365	3310_FCGR2B	39.3967
FCGR2B	rs78252885	1	160960146	C	T	0.4015	0.027016	5.84e-50	0.03012	35363	3310_FCGR2B	220.866
FCGR2B	rs146449727	1	161028750	G	A	0.8488	0.038191	1.96e-109	0.0154	35366	3310_FCGR2B	493.956
FCGR2B	rs114844178	1	161382477	A	G	0.6435	0.008531	0	0.09615	35354	3310_FCGR2B	5689.8
FCGR2B	rs10157489	1	161493229	G	A	0.5163	0.006324	0	0.19825	35351	3310_FCGR2B	6665.31
FCGR2B	rs527665651	1	161585679	A	G	1.0412	0.008568	0	0.0893	35351	3310_FCGR2B	14767.6
FCGR2B	rs72706016	1	161750640	C	G	-0.3111	0.009794	2.1e-221	0.32346	35361	3310_FCGR2B	1008.97
FCGR3B	rs4657040	1	161507237	TCCCC	TTCCC	-0.1503	0.009121	5.26e-61	0.30879	35350	3311_FCGR3B	271.54
FCGR3B	rs2099684	1	161530340	G	A	0.4093	0.006629	0	0.30891	35351	3311_FCGR3B	3812.3
FCGR3B	rs12128479	1	162298333	G	A	0.1166	0.013842	3.65e-17	0.10386	35357	3311_FCGR3B	70.9577
FCN2	rs7871721	9	134859278	T	C	-0.721	0.014229	0	0.06114	35339	3313_FCN2	2567.57
FCN2	rs71506936	9	134862156	GTGTGTGTAAGTG	GTGTGTGTATGTG	0.2264	0.028534	2.12e-15	0.02273	35338	3313_FCN2	62.9546
FCN2	rs149595934	9	134875797	T	C	0.3123	0.029658	6.29e-26	0.02088	35334	3313_FCN2	110.882
FCN2	rs117532545	9	134893276	A	G	-0.4394	0.032379	6e-42	0.01729	35333	3313_FCN2	184.159
FCN2	rs116891277	9	134944101	T	C	0.1364	0.024664	3.2e-08	0.03189	35331	3313_FCN2	30.5845
FCN2	rs73664008	9	135010393	T	C	-0.1889	0.015557	6.29e-34	0.08245	35328	3313_FCN2	147.439
FCN2	rs77086885	9	135195600	T	C	-0.116	0.012418	9.51e-21	0.13829	35323	3313_FCN2	87.2595
GFRA1	rs4550150	10	116226964	A	G	0.1978	0.009184	7.05e-103	0.27399	35380	3314_GFRA1	463.862
SERPIND1	rs140854257	22	20954802	G	T	0.0784	0.011876	4.07e-11	0.14041	35361	3316_SERPIND1	43.5805
IGFBP7	rs139826977	4	56540903	G	A	0.2894	0.023581	1.27e-34	0.03207	35356	3320_IGFBP7	150.617
IGFBP7	rs112571867	4	56649650	G	A	0.7254	0.034568	9.06e-98	0.01477	35354	3320_IGFBP7	440.359
IGFBP7	rs4865172	4	57041421	T	C	0.0952	0.008477	2.89e-29	0.39461	35358	3320_IGFBP7	126.122
IGFBP7	rs1718860	4	57083351	A	G	-0.2954	0.008997	2.09e-236	0.29466	35358	3320_IGFBP7	1078.02
IGFBP7	rs10018570	4	57211963	T	G	0.146	0.017533	8.29e-17	0.05903	35354	3320_IGFBP7	69.3415
IGFBP7	rs112566816	4	57980691	G	A	0.1569	0.024481	1.46e-10	0.02829	35357	3320_IGFBP7	41.0759
LRIG3	rs78470079	12	58107273	G	A	0.4051	0.021873	1.41e-76	0.03604	35364	3322_LRIG3	343.011
LRIG3	rs137973738	12	58448406	A	C	0.2928	0.04509	8.38e-11	0.0082	35364	3322_LRIG3	42.1679
LRIG3	rs7314695	12	58536895	T	C	-0.1286	0.012073	1.71e-26	0.13433	35367	3322_LRIG3	113.462
LRIG3	rs12313977	12	58706066	C	T	1.4178	0.038302	6.28e-300	0.01141	35363	3322_LRIG3	1370.21
LRIG3	rs10877180	12	58874347	T	C	-0.5042	0.018175	2.21e-169	0.05269	35365	3322_LRIG3	769.585
LRIG3	rs146511124	12	58956760	A	C	0.4777	0.040882	1.52e-31	0.01106	35365	3322_LRIG3	136.536
LRIG3	rs149647137	12	59105341	T	C	0.2176	0.022522	4.38e-22	0.03456	35365	3322_LRIG3	93.3478
LRIG3	rs140344867	12	59160344	G	A	1.3777	0.037482	9.15e-296	0.01244	35364	3322_LRIG3	1351.03
LRP8	rs7546246	1	53272511	G	A	0.1751	0.008194	2.61e-101	0.45399	35375	3323_LRP8	456.647
LRP8	rs12143675	1	53361809	A	C	0.0907	0.009737	1.22e-20	0.23278	35372	3323_LRP8	86.7689
LY9	rs7412441	1	160376265	G	C	0.0503	0.00855	4.02e-09	0.40489	35357	3324_LY9	34.6102
LY9	rs7515941	1	160676771	A	G	-0.0921	0.009911	1.5e-20	0.23733	35343	3324_LY9	86.3544
LY9	rs12405457	1	160789262	G	A	0.4833	0.007488	0	0.22532	35363	3324_LY9	4165.83
LY9	rs77521168	1	160881378	A	T	-0.1632	0.016716	1.62e-22	0.06686	35365	3324_LY9	95.3181
LY9	rs11577230	1	161083854	T	C	-0.2188	0.015541	5.11e-45	0.08104	35366	3324_LY9	198.215
LY9	rs192757258	1	161616649	A	G	-0.1781	0.030266	4e-09	0.01934	35351	3324_LY9	34.6272
LY9	rs57678166	1	161710109	C	T	0.0969	0.012579	1.33e-14	0.13098	35357	3324_LY9	59.3411
MATN2	rs11783428	8	97795967	G	C	-0.1101	0.011265	1.46e-22	0.15774	35352	3325_MATN2	95.5239
MATN2	rs4489302	8	97892687	C	T	0.2315	0.035876	1.1e-10	0.01323	35354	3325_MATN2	41.6384
MATN2	rs34302865	8	97932698	C	G	0.2523	0.025194	1.32e-23	0.02727	35355	3325_MATN2	100.286
MATN2	rs78548919	8	98052647	T	C	0.1376	0.010382	4.33e-40	0.19661	35356	3325_MATN2	175.661
CADM1	rs11215406	11	115194362	C	T	0.1517	0.008662	1.14e-68	0.31628	35371	3326_CADM1	306.715
NTN4	rs10777719	12	95687308	C	T	0.0795	0.009135	3.23e-18	0.29946	35362	3327_NTN4	75.7386
NTN4	rs17288108	12	95738117	G	A	-0.2526	0.011818	2.35e-101	0.14241	35364	3327_NTN4	456.855
NTN4	rs2660888	12	96057909	G	A	0.0605	0.008369	4.86e-13	0.48797	35361	3327_NTN4	52.2593
PGLYRP1	rs2072563	19	46023390	A	G	-0.1912	0.008708	7.36e-107	0.31858	35369	3329_PGLYRP1	482.102
PGLYRP1	rs11667174	19	46231636	A	G	-0.0887	0.013112	1.34e-11	0.1081	35368	3329_PGLYRP1	45.7625
PGLYRP1	rs13346756	19	46523625	C	T	0.1084	0.019088	1.36e-08	0.04809	35369	3329_PGLYRP1	32.2506
PGLYRP1	rs117451183	19	46905270	G	A	-0.2501	0.042154	2.98e-09	0.00918	35370	3329_PGLYRP1	35.2006
RGMB	rs61048056	5	98439496	G	A	0.1424	0.008251	9.82e-67	0.43958	35344	3331_RGMB	297.856
RGMB	rs40263	5	98632880	G	C	0.0779	0.010387	6.4e-14	0.19785	35345	3331_RGMB	56.2464
RGMB	rs9328003	5	99170390	G	A	0.0823	0.009972	1.55e-16	0.21944	35345	3331_RGMB	68.1138
TFPI	rs116350534	2	187479035	G	T	-0.273	0.042176	9.61e-11	0.00984	35364	3336_TFPI	41.8981
THBS2	rs76195415	6	168262180	CCTCTCCCTCGCAGGGCACTGGGCT	CCTCTCCCTCGCAGGGCACCGGGCT	0.1539	0.017266	4.95e-19	0.06012	35334	3339_THBS2	79.45
THBS2	rs899519	6	168311117	CCCCCTGTG	GCCCCTGTG	-0.0643	0.010606	1.34e-09	0.19168	35332	3339_THBS2	36.7552
THBS2	rs9346597	6	168943418	A	G	0.1262	0.011773	8.21e-27	0.14596	35103	3339_THBS2	114.906
THBS2	rs56796432	6	169144329	C	T	-0.2023	0.014431	1.2e-44	0.09607	35034	3339_THBS2	196.516
THBS2	rs58955525	6	169193706	T	C	0.4835	0.009112	0	0.15427	35022	3339_THBS2	2815.56
THBS2	rs12664015	6	169222563	A	G	-0.3363	0.011837	1.52e-177	0.14517	35019	3339_THBS2	807.18
THBS2	rs62435244	6	169320860	C	T	0.1175	0.011981	1.05e-22	0.14378	34981	3339_THBS2	96.1811
THBS4	rs10069277	5	79888253	G	A	-0.136	0.013598	1.5e-23	0.10271	35341	3340_THBS4	100.029
THBS4	rs2404710	5	79960739	A	C	0.0928	0.008421	3.06e-28	0.4189	35341	3340_THBS4	121.442
THBS4	rs13167730	5	80074424	T	G	0.3753	0.015294	5.65e-133	0.08121	35343	3340_THBS4	602.164
ACY1	rs148804382	3	52078217	A	C	-0.8196	0.036326	1.01e-112	0.01318	35336	3343_ACY1	509.06
ACY1	rs41292864	3	52818394	A	G	-0.0757	0.013194	9.6e-09	0.11499	35351	3343_ACY1	32.9184
SERPINC1	rs145862173	1	174628677	G	A	-0.3393	0.03862	1.56e-18	0.00987	35351	3344_SERPINC1	77.1868
BMP1	rs1126931	8	22164420	T	C	-0.0864	0.010199	2.42e-17	0.2023	35365	3348_BMP1	71.7649
CA6	rs61747125	1	8335614	T	C	0.4548	0.038524	3.66e-32	0.01354	35388	3352_CA6	139.373
CA6	rs2781086	1	8938554	A	C	0.3567	0.018571	3.21e-82	0.06174	35389	3352_CA6	368.923
CA6	rs2274328	1	8949385	C	A	-0.4124	0.005843	0	0.47526	35389	3352_CA6	4981.56
CA6	rs12059715	1	8955890	GAAAAC	GAAAAT	0.5697	0.024888	5.72e-116	0.0335	35389	3352_CA6	523.977
CA6	rs145424936	1	8978433	CAAGACCATCCTGGCCAACACA	CAAGACCATCCTGGCTAACACA	-0.3196	0.030785	3e-25	0.02213	35386	3352_CA6	107.779
CA6	rs61502331	1	9077478	T	C	-0.301	0.027469	6.09e-28	0.02707	35385	3352_CA6	120.074
CA6	rs11121484	1	9724365	T	C	0.1275	0.017244	1.43e-13	0.07361	35391	3352_CA6	54.6694
CSK	rs4886619	15	74813797	T	C	-0.068	0.009088	7.32e-14	0.26855	35360	3363_CSK	55.9862
CTSV	rs4645657	9	97129680	G	A	-0.0901	0.008081	7.25e-29	0.49487	35345	3364_CTSV	124.314
CTSV	rs10981890	9	97387544	G	A	-0.1635	0.008103	1.57e-90	0.49398	35346	3364_CTSV	407.14
CTSV	rs116989414	9	97494923	T	C	0.1742	0.028998	1.89e-09	0.01915	35346	3364_CTSV	36.0878
CTSV	rs9299274	9	98147826	A	T	0.0485	0.008625	1.87e-08	0.33857	35343	3364_CTSV	31.6202
ECM1	rs751931	1	149995965	G	A	0.4619	0.020377	9.45e-114	0.03943	35358	3366_ECM1	513.825
ECM1	rs35938158	1	150241470	C	T	0.2936	0.006022	0	0.4574	35358	3366_ECM1	2377.01
ECM1	rs12039882	1	150396737	G	A	-0.5161	0.028789	7.26e-72	0.01976	35362	3366_ECM1	321.377
ECM1	rs12744460	1	151029658	T	C	-0.2667	0.0093	7.31e-181	0.23157	35358	3366_ECM1	822.394
ECM1	rs55906289	1	151369227	A	G	0.0944	0.008288	4.68e-30	0.33938	35360	3366_ECM1	129.731
FETUB	rs1861875	3	186255324	A	G	0.0663	0.009528	3.44e-12	0.26256	35358	3367_FETUB	48.4199
FETUB	rs113669734	3	186563290	A	T	-0.3264	0.040227	4.9e-16	0.01118	35367	3367_FETUB	65.8362
FETUB	rs116329575	3	186652684	T	C	0.1998	0.025709	7.76e-15	0.02686	35368	3367_FETUB	60.3977
FETUB	rs76908507	3	186654444	A	G	0.5132	0.021019	1.15e-131	0.04086	35368	3367_FETUB	596.141
FETUB	rs5030103	3	186731139	C	T	-0.564	0.036408	3.99e-54	0.0134	35368	3367_FETUB	239.974
FETUB	rs74717381	3	187203027	G	A	-0.158	0.027929	1.54e-08	0.02357	35370	3367_FETUB	32.0039
FETUB	rs78043937	3	187309032	C	T	-0.2589	0.043258	2.16e-09	0.00926	35367	3367_FETUB	35.8205
IL17RD	rs11716723	3	56307827	TGCATACACACA	TGCACACACACA	0.0701	0.008613	3.99e-16	0.31382	35359	3376_IL17RD	66.241
IL17RD	rs7621825	3	56926490	T	C	0.1278	0.008695	6.58e-49	0.3028	35358	3376_IL17RD	216.034
IL17RD	rs4681717	3	57064679	T	C	0.3912	0.00893	0	0.17685	35357	3376_IL17RD	1919.09
IL17RD	rs13321893	3	57542497	C	T	-0.1363	0.009649	2.65e-45	0.22263	35359	3376_IL17RD	199.539
KLK7	rs192974293	19	50434132	C	T	-0.2408	0.041285	5.46e-09	0.01184	35374	3378_KLK7	34.0195
KLK7	rs11667534	19	50703125	C	T	0.0489	0.008963	4.87e-08	0.35029	35367	3378_KLK7	29.7653
KLK7	rs1624358	19	50983919	G	T	0.5287	0.015174	5.71e-266	0.08535	35369	3378_KLK7	1214
KLK7	rs2569478	19	51006820	TCCGCAAGCCACACACCCT	TCTGCAAGCCACACACCCT	0.1041	0.008742	1.07e-32	0.39096	35367	3378_KLK7	141.801
SERPINA5	rs6119	14	94587675	G	A	0.3471	0.013344	3.74e-149	0.10115	35372	3389_SERPINA5	676.608
SERPINA5	rs4905225	14	94607235	C	T	0.1289	0.00836	1.22e-53	0.38474	35372	3389_SERPINA5	237.735
PIK3CG	rs342294	7	106732176	C	T	-0.0484	0.00817	3.13e-09	0.45409	35354	3391_PIK3CG	35.0951
REN	rs116468241	1	203458384	T	A	0.1849	0.02369	5.95e-15	0.0297	35368	3396_REN	60.9177
REN	rs12739352	1	203676906	A	C	-0.0505	0.008914	1.47e-08	0.30477	35365	3396_REN	32.095
REN	rs112938492	1	203982959	T	G	0.1798	0.022165	4.99e-16	0.03363	35370	3396_REN	65.8027
REN	rs3014620	1	204389944	C	T	0.3118	0.025415	1.34e-34	0.02694	35366	3396_REN	150.512
REN	rs11240312	1	204925066	T	G	0.4438	0.080509	3.54e-08	0.00274	35372	3396_REN	30.3869
TPSB2	rs73494389	16	465221	T	A	-0.1789	0.025848	4.48e-12	0.03244	35319	3403_TPSB2	47.9034
TPSB2	rs9989422	16	577315	C	T	0.2247	0.030501	1.75e-13	0.02289	35311	3403_TPSB2	54.2723
TPSB2	rs147491946	16	797208	A	G	0.3721	0.053811	4.68e-12	0.00736	35304	3403_TPSB2	47.8164
TPSB2	rs61734410	16	1202369	T	C	-0.3878	0.005443	0	0.30258	35315	3403_TPSB2	5076.2
TPSB2	rs11248860	16	1222038	A	G	-0.3988	0.005718	0	0.25748	35316	3403_TPSB2	4864.32
TPSB2	rs56245767	16	1225309	T	C	0.7991	0.00892	0	0.0843	35316	3403_TPSB2	8025.51
TPSB2	rs10903008	16	1374731	C	T	-0.6892	0.021818	5.29e-219	0.04336	35317	3403_TPSB2	997.839
TPSB2	rs117263225	16	1409747	A	G	-0.4341	0.040405	6.34e-27	0.01225	35317	3403_TPSB2	115.428
TPSB2	rs143712058	16	1425240	A	T	0.6221	0.051777	2.96e-33	0.00842	35317	3403_TPSB2	144.36
TPSB2	rs117492052	16	1605758	A	G	-0.5533	0.044163	5.22e-36	0.01125	35319	3403_TPSB2	156.965
TPSB2	rs145741924	16	1721863	A	G	0.3867	0.025807	9.27e-51	0.03165	35321	3403_TPSB2	224.529
TPSB2	rs141895087	16	1947410	A	G	-0.3434	0.030507	2.15e-29	0.02331	35319	3403_TPSB2	126.707
IBSP	rs2616262	4	87802058	T	G	-0.0944	0.00813	3.59e-31	0.48757	35364	3415_IBSP	134.823
CAMK2D	rs6836139	4	113749800	C	T	0.0439	0.00797	3.63e-08	0.49222	35361	3419_CAMK2D	30.3398
CA13	rs1534040	8	84989048	CGGTGATTTTTCTTTCT	TGGTGATTTTTCTTTCT	-0.4672	0.016627	1.03e-173	0.0596	35349	3420_CA13	789.547
CA13	rs78400396	8	85177057	G	C	-0.5622	0.011858	0	0.0817	35349	3420_CA13	2247.81
TNFSF8	rs10982299	9	114573441	C	T	-0.0547	0.008538	1.49e-10	0.35539	35362	3421_TNFSF8	41.0452
TNFSF8	rs1006026	9	114928990	G	A	-0.1372	0.008187	4.84e-63	0.45689	35362	3421_TNFSF8	280.84
EPHA1	rs112618643	7	143075646	A	G	-0.523	0.040237	1.26e-38	0.01358	35373	3431_EPHA1	168.948
EPHA1	rs138744483	7	143244031	C	T	-0.3545	0.033895	1.34e-25	0.02032	35370	3431_EPHA1	109.386
EPHA1	rs4647283	7	143289101	G	A	-0.4102	0.067752	1.41e-09	0.00477	35371	3431_EPHA1	36.6562
EPHA1	rs41277428	7	143388729	A	G	-1.076	0.01098	0	0.09378	35371	3431_EPHA1	9603.29
EPHA1	rs117978799	7	143395749	T	C	-0.5962	0.041395	4.97e-47	0.01292	35371	3431_EPHA1	207.438
EPHA1	rs570855775	7	143635303	C	T	0.1593	0.013393	1.27e-32	0.15484	35371	3431_EPHA1	141.474
EPHA1	rs117060634	7	143735459	A	G	0.3325	0.018523	4.77e-72	0.06695	35370	3431_EPHA1	322.226
FN1	rs7580569	2	215358531	TGACACAAAGTAAGACGCA	TGACACAAAGTAAGACACA	0.0609	0.007905	1.32e-14	0.4242	35355	3434_FN1	59.3514
FN1	rs1250258	2	215435462	T	C	0.1591	0.008243	5.27e-83	0.32665	35355	3434_FN1	372.537
FN1	rs7580569	2	215358531	TGACACAAAGTAAGACGCA	TGACACAAAGTAAGACACA	0.0665	0.007893	3.6e-17	0.4242	35355	3435_FN1	70.9838
FN1	rs1250259	2	215435759	A	T	0.157	0.008241	6.31e-81	0.3267	35355	3435_FN1	362.944
FSTL3	rs56014328	19	571044	G	A	-0.2394	0.031551	3.26e-14	0.01744	35305	3438_FSTL3	57.5734
FSTL3	rs7250835	19	670234	C	T	0.0965	0.01109	3.28e-18	0.16751	35313	3438_FSTL3	75.7167
GZMA	rs73754329	5	54403633	A	G	-0.2997	0.024134	2.08e-35	0.02942	35366	3440_GZMA	154.211
GZMA	rs74893885	5	54697046	T	C	-0.2578	0.022579	3.41e-30	0.03435	35366	3440_GZMA	130.364
GZMA	rs880257	5	54997441	A	G	0.0791	0.008911	6.87e-19	0.28759	35363	3440_GZMA	78.7953
GZMA	rs139268409	5	55030849	A	C	-1.0049	0.041617	8.12e-129	0.01041	35361	3440_GZMA	583.048
GZMA	rs80166608	5	55265301	G	A	-0.1598	0.018457	4.81e-18	0.05268	35363	3440_GZMA	74.9603
IL15RA	rs7077401	10	5983915	G	A	-0.0548	0.008203	2.38e-11	0.38307	35359	3445_IL15RA	44.6288
CXCL8	rs79237872	4	73696328	T	G	-0.1407	0.025686	4.31e-08	0.02388	35347	3447_CXCL8	30.0051
INSR	rs4804368	19	7190279	G	A	0.0715	0.008858	6.92e-16	0.3392	35374	3448_INSR	65.1539
SERPINA4	rs12880427	14	94107161	T	C	-0.115	0.012719	1.54e-19	0.12901	35371	3449_SERPINA4	81.7504
SERPINA4	rs76605570	14	94427345	CCCCCT	CCCCCC	0.2447	0.03098	2.82e-15	0.01898	35371	3449_SERPINA4	62.3886
SERPINA4	rs142057183	14	94457070	T	C	0.2313	0.029729	7.24e-15	0.02032	35372	3449_SERPINA4	60.5328
SERPINA4	rs61978272	14	94523321	T	C	-0.1473	0.009701	4.53e-52	0.25791	35370	3449_SERPINA4	230.554
SERPINA4	rs7149542	14	94554896	T	G	0.4245	0.007964	0	0.23226	35372	3449_SERPINA4	2841.14
SERPINA4	rs113713641	14	94834043	GCTCTGTGGCT	GCTCTGTAGCT	0.2519	0.019753	3.02e-37	0.04815	35366	3449_SERPINA4	162.626
SERPINA4	rs148200405	14	94943110	G	A	0.1582	0.028965	4.71e-08	0.02179	35370	3449_SERPINA4	29.8309
SERPINA4	rs147832226	14	95347208	T	C	-0.2349	0.036221	8.86e-11	0.01449	35375	3449_SERPINA4	42.0577
POSTN	rs8002559	13	37159706	A	C	-0.0956	0.008382	3.96e-30	0.44044	35352	3457_POSTN	130.083
POSTN	rs17055305	13	37308083	G	A	0.0754	0.008798	1.03e-17	0.33151	35352	3457_POSTN	73.4471
POSTN	rs9532075	13	37530059	T	G	0.1792	0.00841	9.43e-101	0.3834	35351	3457_POSTN	454.029
POSTN	rs9594222	13	37553065	T	C	0.1658	0.012983	2.4e-37	0.11576	35351	3457_POSTN	163.087
PDGFRB	rs111748732	5	149678827	A	G	0.2356	0.017776	4.27e-40	0.09076	35369	3459_PDGFRB	175.664
PDGFRB	rs137918825	5	149950113	A	C	0.4805	0.025237	8.05e-81	0.04324	35359	3459_PDGFRB	362.503
PDGFRB	rs13154497	5	150093355	C	A	-0.4771	0.006795	0	0.2721	35357	3459_PDGFRB	4929.92
PDGFRB	rs11740298	5	150112892	T	C	-0.4903	0.006228	0	0.36038	35355	3459_PDGFRB	6197.64
PDGFRB	rs72832182	5	150140872	T	C	-0.8832	0.010375	0	0.08836	35355	3459_PDGFRB	7246.73
PDGFRB	rs13170839	5	150205256	G	T	0.2026	0.012183	4.22e-62	0.23471	35355	3459_PDGFRB	276.548
PDGFRB	rs184113594	5	150502818	G	A	-0.2277	0.034182	2.71e-11	0.02294	35355	3459_PDGFRB	44.3743
PDGFRB	rs7701857	5	151113577	A	G	-0.1519	0.01038	1.71e-48	0.47238	35352	3459_PDGFRB	214.151
BCAN	rs2365715	1	156645322	G	A	-0.1979	0.00836	6.92e-124	0.39424	35356	3461_BCAN	560.375
BCAN	rs4661063	1	156855009	A	G	-0.0904	0.014792	9.87e-10	0.08209	35355	3461_BCAN	37.3494
SELE	rs3917390	1	169735413	C	G	-0.1154	0.008604	5.08e-41	0.32633	35363	3470_SELE	179.892
THBS1	rs12906549	15	39501496	G	C	-0.0598	0.010172	4.14e-09	0.20122	35372	3474_THBS1	34.5613
XPNPEP1	rs55717725	10	109906871	C	T	0.0864	0.011562	7.85e-14	0.13655	35367	3481_XPNPEP1	55.8421
AGT	rs2071404	1	230715194	A	C	0.2772	0.013635	6.87e-92	0.09293	35364	3484_AGT	413.31
AGT	rs2354846	1	230753826	G	A	0.0575	0.008948	1.31e-10	0.26889	35364	3484_AGT	41.2937
CAT	rs2746626	11	34217843	G	C	-0.0587	0.010534	2.51e-08	0.1753	35365	3488_CAT	31.052
CAT	rs2755171	11	34328076	G	T	0.0905	0.009122	3.36e-23	0.25301	35368	3488_CAT	98.4276
CAT	rs769218	11	34449132	A	G	-0.212	0.009637	2.99e-107	0.21994	35374	3488_CAT	483.936
CXCL6	rs1534450	4	73149091	AC	AA	0.1264	0.008288	1.62e-52	0.41506	35355	3495_CXCL6	232.592
CXCL6	rs10031141	4	73728326	G	A	0.4927	0.006009	0	0.41213	35350	3495_CXCL6	6722.96
CXCL6	rs10021230	4	73879833	A	T	0.1854	0.01082	8.13e-66	0.17523	35350	3495_CXCL6	293.606
CXCL6	rs549280	4	74105479	A	G	-0.0669	0.008469	2.81e-15	0.38209	35350	3495_CXCL6	62.4005
CXCL6	rs77858271	4	74822692	A	G	-0.2662	0.028932	3.55e-20	0.01948	35345	3495_CXCL6	84.6563
IL17B	rs6887452	5	149404204	G	T	0.0717	0.0093	1.26e-14	0.23656	35362	3499_IL17B	59.4391
CCL22	rs1123507	16	56871338	T	C	-0.093	0.012296	3.93e-14	0.13183	35369	3508_CCL22	57.2056
CCL22	rs140133389	16	56929523	TGGCGG	TGGGGG	-0.1068	0.017483	1e-09	0.06007	35370	3508_CCL22	37.3173
CCL22	rs289750	16	56992852	C	T	-0.0741	0.008823	4.51e-17	0.33473	35371	3508_CCL22	70.5349
CCL22	rs71375907	16	57286010	G	T	-0.2383	0.014839	4.93e-58	0.08794	35373	3508_CCL22	257.893
CCL22	rs9921051	16	57340522	A	G	0.266	0.017403	9.72e-53	0.05923	35373	3508_CCL22	233.623
CCL22	rs62037104	16	57401753	A	C	-0.651	0.025649	4.03e-142	0.02622	35373	3508_CCL22	644.201
CCL22	rs72788087	16	57479840	T	C	0.1423	0.019534	3.23e-13	0.04868	35372	3508_CCL22	53.0674
CXCL12	rs10793518	10	44015012	G	A	0.0666	0.009874	1.53e-11	0.22326	35323	3516_CXCL12	45.4948
CXCL12	rs266085	10	44378805	T	C	0.0612	0.008827	4.12e-12	0.32235	35323	3516_CXCL12	48.0703
CXCL12	rs1023264	10	44398308	T	C	-0.1449	0.009377	7.16e-54	0.25831	35323	3516_CXCL12	238.786
CPB2	rs6561206	13	45089215	CATTTCTTCTTCTTATTAT	CATTTCTTCTTATTATTAT	-0.1291	0.016575	6.76e-15	0.06473	35359	3518_CPB2	60.666
CPB2	rs6561262	13	45792567	A	G	0.0822	0.009146	2.53e-19	0.28163	35355	3518_CPB2	80.7758
CPB2	rs2573284	13	45911814	C	T	-0.13	0.008939	6.5e-48	0.30038	35359	3518_CPB2	211.499
CPB2	rs7325308	13	45940527	T	C	0.346	0.006647	0	0.39661	35357	3518_CPB2	2709.57
CPB2	rs17647647	13	46174952	C	T	-0.2015	0.01055	2.53e-81	0.18791	35351	3518_CPB2	364.792
CPB2	rs78064641	13	46299253	C	A	0.1788	0.020584	3.74e-18	0.04099	35357	3518_CPB2	75.4528
CCL17	rs223895	16	57406984	C	T	-0.1425	0.008644	4.65e-61	0.38537	35373	3519_CCL17	271.769
CCL17	rs28695417	16	57410006	A	G	0.3985	0.015945	7.57e-138	0.07461	35373	3519_CCL17	624.608
DKK1	rs72795135	10	51499534	G	C	0.2246	0.018767	5.25e-33	0.05214	35356	3535_DKK1	143.229
DKK1	rs7101062	10	51837325	G	A	-0.2753	0.022108	1.35e-35	0.03623	35358	3535_DKK1	155.065
DKK1	rs75580312	10	51875766	A	G	0.7202	0.033293	8.97e-104	0.01464	35362	3535_DKK1	467.951
DKK1	rs56203685	10	52036272	A	G	0.077	0.010493	2.16e-13	0.19528	35361	3535_DKK1	53.8496
DKK1	rs148512850	10	52345126	A	G	0.394	0.024283	3.33e-59	0.02933	35357	3535_DKK1	263.262
DKK1	rs150513777	10	52474587	G	A	0.4508	0.0234	1.05e-82	0.0321	35355	3535_DKK1	371.139
ADIPOQ	rs57420784	3	186266175	T	C	0.1113	0.017995	6.21e-10	0.06163	35367	3554_ADIPOQ	38.2549
ADIPOQ	rs56211697	3	186712208	T	C	0.153	0.015279	1.33e-23	0.0895	35367	3554_ADIPOQ	100.275
ADIPOQ	rs143257534	3	186834099	T	C	-0.6346	0.02397	1.88e-154	0.03444	35367	3554_ADIPOQ	700.913
ADIPOQ	rs17366653	3	186853027	C	T	-0.6458	0.073028	9.3e-19	0.0033	35366	3554_ADIPOQ	78.2019
ADIPOQ	rs10937275	3	186933001	G	A	-0.0881	0.012104	3.37e-13	0.15107	35368	3554_ADIPOQ	52.9778
SERPINA1	rs11852002	14	94101421	T	C	0.1403	0.01249	2.81e-29	0.13136	35371	3580_SERPINA1	126.18
SERPINA1	rs186598280	14	94285458	TCCATATATATATGTATGTCTCTCTCCATATATATATATATGTGTGTGTGTATATATAT	TCCATATATATATGTATGTCTCTCTCCATATATATATATATGTGTGTGTATATATATAT	0.4016	0.071609	2.04e-08	0.00339	35369	3580_SERPINA1	31.4523
SERPINA1	rs2749534	14	94343423	A	G	-0.4003	0.007043	0	0.27412	35372	3580_SERPINA1	3230.4
SERPINA1	rs8008466	14	94395812	C	T	0.0631	0.008666	3.31e-13	0.40688	35372	3580_SERPINA1	53.0178
SERPINA1	rs72692809	14	94438205	T	C	-0.3001	0.012925	2.94e-119	0.12728	35372	3580_SERPINA1	539.102
SERPINA1	rs56361564	14	94627677	C	G	-0.1302	0.010716	5.71e-34	0.19694	35371	3580_SERPINA1	147.624
SERPINA1	rs34260740	14	94804782	G	C	0.1233	0.015413	1.25e-15	0.08371	35362	3580_SERPINA1	63.9958
AHSG	rs80069596	3	185928266	T	C	0.107	0.018238	4.44e-09	0.05488	35358	3581_AHSG	34.4202
AHSG	rs1003410	3	186288560	G	T	0.0756	0.008333	1.17e-19	0.48913	35357	3581_AHSG	82.3078
AHSG	rs9845510	3	186477534	C	T	-0.0909	0.008565	2.61e-26	0.38757	35366	3581_AHSG	112.635
AHSG	rs7647776	3	186602713	A	C	0.3559	0.007571	0	0.29369	35367	3581_AHSG	2209.78
AHSG	rs822395	3	186849018	A	C	0.0858	0.009061	2.83e-21	0.31255	35364	3581_AHSG	89.6649
ARSA	rs6151419	22	50626486	GA	GG	-0.105	0.011349	2.2e-20	0.13719	35343	3583_ARSA	85.598
CASP3	rs111667591	4	184671855	G	A	-0.2269	0.012542	3.74e-73	0.11822	35391	3593_CASP3	327.292
CHIT1	rs116053413	1	202289214	T	C	0.3505	0.045905	2.25e-14	0.01062	35361	3600_CHIT1	58.2983
CHIT1	rs2669181	1	202631175	C	G	-0.0964	0.010723	2.47e-19	0.26079	35360	3600_CHIT1	80.8205
CHIT1	rs872129	1	203200263	G	A	-0.7819	0.011699	0	0.07419	35366	3600_CHIT1	4466.89
CHIT1	rs2297950	1	203225058	T	C	0.361	0.009846	2.85e-294	0.32315	35364	3600_CHIT1	1344.3
CHIT1	rs7521975	1	203401065	A	G	-0.196	0.010877	1.37e-72	0.2464	35370	3600_CHIT1	324.709
CHIT1	rs16851750	1	203516156	A	G	-0.2384	0.01809	1.16e-39	0.07313	35364	3600_CHIT1	173.674
CHIT1	rs147449969	1	203751777	T	C	-0.1918	0.016904	7.73e-30	0.08453	35370	3600_CHIT1	128.741
MASP1	rs698082	3	187281359	T	C	0.0825	0.008282	2.25e-23	0.39945	35368	3605_MASP1	99.2287
DKK3	rs78528738	11	11681859	A	G	0.1749	0.023664	1.46e-13	0.03277	35376	3607_DKK3	54.6265
DKK3	rs10734190	11	11980040	C	T	0.186	0.010474	1.48e-70	0.20096	35375	3607_DKK3	315.356
DKK3	rs11022114	11	12017327	A	G	0.332	0.006955	0	0.33332	35377	3607_DKK3	2278.67
DKK3	rs17384316	11	12127248	T	C	-0.1328	0.023942	2.91e-08	0.03225	35376	3607_DKK3	30.7663
GNS	rs1690278	12	64739864	G	C	-0.0449	0.008023	2.19e-08	0.42917	35368	3616_GNS	31.3198
HGFAC	rs139033257	4	2443964	A	T	-0.2384	0.02716	1.67e-18	0.026	35280	3617_HGFAC	77.0465
HGFAC	rs141460218	4	2637098	C	G	-0.7706	0.032524	4.21e-124	0.0182	35281	3617_HGFAC	561.371
HGFAC	rs73193344	4	3284079	T	C	-0.9345	0.015783	0	0.03455	35283	3617_HGFAC	3505.74
HGFAC	rs150990486	4	3398681	T	A	-1.2046	0.019051	0	0.02326	35281	3617_HGFAC	3998.07
HGFAC	rs3752440	4	3445027	A	G	-0.6883	0.011315	0	0.06693	35280	3617_HGFAC	3700.38
HGFAC	rs13135451	4	3565457	A	C	-1.175	0.062565	1.09e-78	0.00459	35274	3617_HGFAC	352.706
HGFAC	rs10937903	4	3632799	G	A	0.5186	0.027632	1.38e-78	0.02572	35272	3617_HGFAC	352.241
HGFAC	rs148446047	4	3877515	A	G	-0.3499	0.030846	8e-30	0.02152	35287	3617_HGFAC	128.674
HGFAC	rs79378478	4	3914677	A	G	0.258	0.02916	8.92e-19	0.02358	35287	3617_HGFAC	78.2824
HGFAC	rs145169617	4	3930896	C	T	-0.3909	0.065973	3.12e-09	0.00441	35287	3617_HGFAC	35.1074
HGFAC	rs151293776	4	3935750	T	C	-0.3176	0.031947	2.75e-23	0.01915	35287	3617_HGFAC	98.8327
HGFAC	rs13119863	4	4065913	A	G	0.2714	0.029769	7.73e-20	0.02279	35285	3617_HGFAC	83.1173
LGMN	rs148659834	14	92709697	A	G	-0.5082	0.037531	8.97e-42	0.01341	35362	3622_LGMN	183.353
LGMN	rs2236264	14	92732735	T	C	-0.159	0.011472	1.11e-43	0.15307	35362	3622_LGMN	192.095
LGMN	rs75747979	14	93178752	A	G	-0.1963	0.031113	2.8e-10	0.01837	35366	3622_LGMN	39.8068
LRPAP1	rs34084581	4	2650841	T	C	-0.2101	0.026735	3.89e-15	0.02467	35281	3640_LRPAP1	61.7578
LRPAP1	rs2699435	4	3482485	T	C	0.1716	0.019234	4.59e-19	0.04715	35281	3640_LRPAP1	79.5968
LRPAP1	rs1800493	4	3514832	T	C	-0.8133	0.039856	1.48e-92	0.0101	35280	3640_LRPAP1	416.403
LRPAP1	rs116481418	4	3907221	T	C	0.1835	0.032326	1.37e-08	0.01648	35287	3640_LRPAP1	32.2232
KDR	rs34231037	4	55106779	G	A	-0.8861	0.027002	3.52e-236	0.02292	35357	3651_KDR	1076.9
KDR	rs2305948	4	55113391	T	C	0.3299	0.016265	1.82e-91	0.07092	35357	3651_KDR	411.393
KDR	rs6823788	4	55669371	A	T	0.0664	0.008486	5.1e-15	0.407	35357	3651_KDR	61.2252
PLG	rs62442377	6	160286954	C	T	0.1254	0.019792	2.36e-10	0.04739	35390	3710_PLG	40.1435
PLG	rs142126734	6	160521894	A	G	0.2504	0.021957	3.98e-30	0.03808	35390	3710_PLG	130.054
PLG	rs11751347	6	160671406	T	C	-0.3754	0.015346	3.68e-132	0.07953	35388	3710_PLG	598.409
PLG	rs10945703	6	160858212	GGGTTCACCATTGTCTTTTTTCTA	GGGTTCACCATTGTGTTTTTTCTA	0.1819	0.010589	3.86e-66	0.19583	35387	3710_PLG	295.091
PLG	rs62435485	6	161045983	A	T	-0.2289	0.019491	7.58e-32	0.04871	35388	3710_PLG	137.919
PLG	rs71565799	6	161206921	C	G	0.1273	0.023321	4.8e-08	0.03385	35389	3710_PLG	29.7963
PLG	rs62437584	6	161279164	G	C	0.1968	0.028071	2.37e-12	0.02297	35384	3710_PLG	49.1512
CDKN1B	rs111909987	12	12699174	G	C	0.1207	0.013335	1.42e-19	0.09925	35371	3719_CDKN1B	81.9273
PYY	rs62080325	17	43983263	G	A	0.0801	0.008521	5.42e-21	0.33361	35372	3727_PYY	88.3657
SCT	rs565167299	11	625197	TTAGGGGCAGGGC	GTAGGGGCAGGGC	0.6672	0.09112	2.44e-13	0.00168	35356	3728_SCT	53.6148
TEK	rs116998311	9	26213077	G	A	0.1703	0.023932	1.11e-12	0.0317	35361	3773_TEK	50.6374
TEK	rs76985127	9	26643326	G	T	0.2013	0.030594	4.71e-11	0.01774	35362	3773_TEK	43.2927
TEK	rs682632	9	27183465	C	A	-0.3853	0.017297	6.3e-110	0.05971	35369	3773_TEK	496.2
TEK	rs76131961	9	27214687	G	A	0.4921	0.044854	5.26e-28	0.00897	35368	3773_TEK	120.366
ADAM9	rs117343599	8	38998228	C	G	0.1301	0.022656	9.34e-09	0.03341	35358	3795_ADAM9	32.9753
ANGPTL4	rs116843064	19	8364439	A	G	-0.3196	0.02593	6.62e-35	0.02426	35375	3796_ANGPTL4	151.918
CA3	rs192681919	8	84486359	G	A	0.3744	0.039192	1.26e-21	0.0109	35348	3799_CA3	91.2592
CA3	rs1387065	8	84722571	C	T	-0.1582	0.0275	8.79e-09	0.02267	35348	3799_CA3	33.0939
CA3	rs2072696	8	85438822	C	G	-0.1951	0.009333	4.98e-97	0.24779	35349	3799_CA3	436.991
CA3	rs112126364	8	85551362	A	G	0.2665	0.026386	5.53e-24	0.02406	35349	3799_CA3	102.011
CA3	rs193257820	8	85917901	A	G	0.1636	0.019626	7.71e-17	0.04523	35348	3799_CA3	69.4869
CST5	rs73085740	20	23109035	A	C	-0.2579	0.023654	1.11e-27	0.0329	35368	3803_CST5	118.876
CST5	rs6114138	20	23476713	ACG	GCG	-0.1892	0.016744	1.32e-29	0.06858	35365	3803_CST5	127.68
CST5	rs4378870	20	23718796	G	A	0.4513	0.006952	0	0.32179	35355	3803_CST5	4214.16
CST5	rs6138072	20	23775502	A	G	0.3701	0.006634	0	0.25635	35362	3803_CST5	3112.34
CST5	rs2260455	20	23927224	A	T	-0.16	0.012354	2.32e-38	0.13578	35363	3803_CST5	167.735
CST5	rs113852842	20	24021433	T	C	0.2398	0.039188	9.41e-10	0.0117	35363	3803_CST5	37.4449
CST5	rs11697640	20	24360534	A	G	0.1988	0.013154	1.33e-51	0.11699	35365	3803_CST5	228.411
CST5	rs6036948	20	24875093	G	A	-0.0747	0.00882	2.46e-17	0.34279	35366	3803_CST5	71.7305
ESM1	rs58538591	5	54887757	G	T	0.1376	0.019635	2.42e-12	0.0442	35363	3805_ESM1	49.1106
ESM1	rs4242051	5	54902947	C	T	0.1479	0.009432	2.06e-55	0.24111	35364	3805_ESM1	245.883
ESM1	rs1363864	5	54965761	C	T	-0.0806	0.0081	2.52e-23	0.47609	35362	3805_ESM1	99.0148
EPHA5	rs151144506	4	65290816	A	T	0.0567	0.008654	5.69e-11	0.29501	35351	3806_EPHA5	42.9272
EPHA5	rs2122718	4	65385847	C	T	0.0562	0.007928	1.35e-12	0.45642	35349	3806_EPHA5	50.2511
EPHA5	rs62300408	4	65579950	G	C	0.1829	0.016122	7.85e-30	0.06606	35351	3806_EPHA5	128.703
EPHA5	rs28694596	4	65933655	ATTTATTTTTT	ATTTATTTTCT	-0.0463	0.008319	2.62e-08	0.35501	35350	3806_EPHA5	30.9756
FGF23	rs6489536	12	4382743	C	G	0.0516	0.0082	3.12e-10	0.37186	35381	3807_FGF23	39.5979
FGR	rs3737801	1	27634321	G	C	-0.2687	0.016206	9.76e-62	0.06731	35364	3810_FGR	274.906
FGR	rs11581624	1	27644093	C	T	0.2068	0.026505	6.08e-15	0.02389	35364	3810_FGR	60.8759
MAPKAPK2	rs4256810	1	206717104	C	T	0.1771	0.009121	5.5e-84	0.27361	35374	3820_MAPKAPK2	377.009
MAPKAPK2	rs11119514	1	206777255	AATTTAGCCAG	AATTTAGCTAG	-0.0622	0.008971	4.1e-12	0.32149	35366	3820_MAPKAPK2	48.0728
MAPK8	rs1997365	10	48299932	A	C	0.0563	0.008881	2.31e-10	0.2919	35348	3825_MAPK8	40.1877
PTEN	rs117002784	10	88147290	T	C	0.1338	0.021219	2.87e-10	0.03828	35356	3831_PTEN	39.7615
TLR2	rs112595928	4	153914154	A	G	-0.2091	0.03293	2.16e-10	0.01366	35381	3835_TLR2	40.3204
GAPDH	rs12425927	12	6538662	G	A	0.0807	0.013103	7.32e-10	0.10835	35390	3848_GAPDH	37.932
DNAJB1	rs11085896	19	14541074	C	A	-0.0523	0.008207	1.86e-10	0.41547	35374	3852_DNAJB1	40.6101
MDH1	rs9749862	2	63401409	T	C	-0.0755	0.008587	1.46e-18	0.3062	35349	3853_MDH1	77.3056
PRDX1	rs114488034	1	44538345	A	G	-0.2565	0.029448	3.03e-18	0.01954	35361	3855_PRDX1	75.8688
PRDX1	rs3219474	1	45337741	G	A	-0.0987	0.014393	7.02e-12	0.08457	35366	3855_PRDX1	47.0253
PRDX1	rs115822551	1	45474170	A	C	-0.4001	0.033231	2.19e-33	0.01475	35366	3855_PRDX1	144.961
ACP1	rs113106463	2	11320	A	G	-0.4275	0.005857	0	0.28409	35322	3858_ACP1	5327.48
ACP1	rs4854353	2	76379	C	G	-0.4112	0.005847	0	0.28344	35320	3858_ACP1	4945.84
ACP1	rs1046207	2	218476	G	C	-0.434	0.021634	1.62e-89	0.03547	35314	3858_ACP1	402.444
ACP1	rs72776413	2	450339	T	C	-0.3146	0.027913	1.83e-29	0.02125	35304	3858_ACP1	127.029
ACP1	rs72776455	2	490466	G	C	0.2006	0.024692	4.51e-16	0.02587	35303	3858_ACP1	66.0008
ACP1	rs4854368	2	746493	C	A	0.2128	0.009063	6.51e-122	0.27177	35303	3858_ACP1	551.314
ACP1	rs56836833	2	1161752	T	A	-0.2821	0.034981	7.36e-16	0.01391	35303	3858_ACP1	65.0342
SBDS	rs79344818	7	66988489	G	A	-0.316	0.022814	1.26e-43	0.0338	35356	3866_SBDS	191.854
LDHB	rs74626198	12	21543317	C	T	-0.1771	0.019096	1.79e-20	0.04473	35424	3890_LDHB	86.0107
LDHB	rs11046111	12	21545334	T	C	-0.1331	0.021793	1.01e-09	0.03519	35424	3890_LDHB	37.3011
NAGK	rs3771496	2	70496413	C	A	0.0459	0.008324	3.5e-08	0.36396	35358	3894_NAGK	30.4061
NAGK	rs2902577	2	70677967	G	T	-0.0555	0.008758	2.34e-10	0.3049	35359	3894_NAGK	40.1584
NAGK	rs11680831	2	71065392	C	T	-0.1712	0.008221	2.65e-96	0.37553	35353	3894_NAGK	433.669
NAGK	rs357727	2	71155672	T	C	0.0703	0.008795	1.32e-15	0.29255	35353	3894_NAGK	63.8909
NAGK	rs7587256	2	71929572	A	G	-0.0953	0.015578	9.51e-10	0.0711	35349	3894_NAGK	37.4251
UBE2N	rs10859511	12	93529957	A	T	-0.0634	0.011205	1.53e-08	0.15696	35367	3905_UBE2N	32.0151
AGER	rs41270518	6	33080342	T	C	-0.3036	0.021087	5.36e-47	0.0389	35438	4125_AGER	207.288
BPI	rs138262331	20	37654640	G	T	-0.1445	0.02258	1.56e-10	0.0401	35370	4126_BPI	40.9532
BPI	rs140091106	20	37961242	T	C	-0.2153	0.034315	3.51e-10	0.01782	35370	4126_BPI	39.3659
BPI	rs146934191	20	38051952	G	T	0.236	0.026939	1.94e-18	0.02778	35371	4126_BPI	76.7469
BPI	rs116870353	20	38057706	G	A	-0.3555	0.028975	1.32e-34	0.02309	35371	4126_BPI	150.533
BPI	rs2346066	20	38290162	CG	CA	-0.3646	0.006783	0	0.41177	35368	4126_BPI	2889.28
BPI	rs3746476	20	38311767	G	A	-0.6473	0.011176	0	0.09995	35375	4126_BPI	3354.58
BPI	rs6014745	20	38329202	GACAGAGGGAGGGAGTCG	AACAGAGGGAGGGAGTCG	-0.6688	0.011984	0	0.08629	35375	4126_BPI	3114.5
C6	rs10067548	5	40186614	A	G	-0.309	0.027134	4.81e-30	0.02341	35360	4127_C6	129.685
C6	rs77444140	5	41171293	A	G	-0.5174	0.026362	9.09e-86	0.02383	35357	4127_C6	385.209
C6	rs436077	5	41260998	AAGACG	AAGACA	0.2848	0.01524	6.27e-78	0.07752	35357	4127_C6	349.229
C6	rs316724	5	41718679	GTTTGTGTGTGTGTGTGTGTGTGTGTGTGTG	ATTTGTGTGTGTGTGTGTGTGTGTGTGTGTG	0.0817	0.011936	7.64e-12	0.13674	35355	4127_C6	46.8518
FN1	rs7580569	2	215358531	TGACACAAAGTAAGACGCA	TGACACAAAGTAAGACACA	0.0608	0.007871	1.13e-14	0.4242	35355	4131_FN1	59.6688
FN1	rs1250258	2	215435462	T	C	0.176	0.008192	2.16e-102	0.32665	35355	4131_FN1	461.578
GZMB	rs78564162	14	24689939	G	A	0.1596	0.016026	2.31e-23	0.06551	35378	4133_GZMB	99.178
CXCL10	rs6532086	4	76016125	A	G	0.0689	0.008091	1.65e-17	0.49372	35354	4141_CXCL10	72.516
CXCL10	rs1532985	4	76301092	T	G	0.4029	0.050127	9.16e-16	0.00693	35357	4141_CXCL10	64.6028
NTF3	rs4766352	12	5282149	C	G	-0.0668	0.008934	7.59e-14	0.27685	35382	4145_NTF3	55.9063
NTF3	rs148590960	12	5432002	CGGA	CGGG	-0.1334	0.012321	2.56e-27	0.1191	35381	4145_NTF3	117.225
NTF3	rs563142712	12	5537376	C	A	0.1338	0.014348	1.11e-20	0.08233	35381	4145_NTF3	86.962
PLG	rs62442377	6	160286954	C	T	0.1722	0.019451	8.51e-19	0.04739	35390	4151_PLG	78.3759
PLG	rs11751347	6	160671406	T	C	-0.3313	0.015111	1.51e-106	0.07953	35388	4151_PLG	480.68
PLG	rs10945703	6	160858212	GGGTTCACCATTGTCTTTTTTCTA	GGGTTCACCATTGTGTTTTTTCTA	0.1528	0.010421	1.12e-48	0.19583	35387	4151_PLG	214.995
PLG	rs62435485	6	161045983	A	T	-0.2135	0.019168	8.15e-29	0.04871	35388	4151_PLG	124.063
PLG	rs117444691	6	161339452	T	C	-0.1159	0.020386	1.31e-08	0.04289	35384	4151_PLG	32.3223
KLKB1	rs76618410	4	185805600	T	C	-0.104	0.016934	8.17e-10	0.06511	35386	4152_KLKB1	37.7179
KLKB1	rs141373173	4	186106897	T	C	-0.2085	0.01907	7.97e-28	0.05086	35392	4152_KLKB1	119.539
KLKB1	rs13136536	4	186217306	GTTG	GTTC	0.345	0.006547	0	0.46541	35392	4152_KLKB1	2776.86
KLKB1	rs11132383	4	186261506	C	T	-0.2198	0.00839	2.93e-151	0.41443	35394	4152_KLKB1	686.328
KLKB1	rs4862690	4	186425693	A	C	-0.0502	0.008362	1.93e-09	0.49168	35375	4152_KLKB1	36.0402
SERPINA3	rs56317088	14	94285014	G	A	-0.183	0.023651	1.01e-14	0.03193	35372	4153_SERPINA3	59.8692
SERPINA3	rs10149025	14	94594699	G	A	-0.1086	0.013435	6.31e-16	0.10333	35372	4153_SERPINA3	65.3408
SERPINA3	rs61976126	14	94630159	C	A	-0.3218	0.010484	6.52e-207	0.18842	35371	4153_SERPINA3	942.146
SERPINA3	rs75498941	14	94744337	T	C	-0.25	0.022512	1.18e-28	0.0338	35372	4153_SERPINA3	123.325
SERPINA3	rs8013629	14	94829946	T	C	0.0515	0.008454	1.12e-09	0.39097	35363	4153_SERPINA3	37.1099
SELP	rs17349460	1	169184350	G	A	-0.2493	0.020206	5.67e-35	0.0443	35363	4154_SELP	152.224
SELP	rs6136	1	169594713	G	T	-0.3964	0.012308	1.48e-227	0.12391	35360	4154_SELP	1037.27
SELP	rs144469473	1	170032590	T	C	-0.5473	0.091224	1.98e-09	0.00231	35362	4154_SELP	35.9942
TNC	rs7857688	9	114125565	A	G	-0.1349	0.011456	5.21e-32	0.16059	35363	4155_TNC	138.662
TNC	rs6478071	9	114233588	T	A	0.2686	0.026083	7.22e-25	0.02778	35363	4155_TNC	106.047
TNC	rs2900590	9	114639039	T	C	0.1698	0.01015	7.98e-63	0.22107	35363	4155_TNC	279.862
TNC	rs117157109	9	114968171	A	C	0.7078	0.009859	0	0.08515	35362	4155_TNC	5154.13
TNC	rs72760417	9	115080114	G	A	0.7458	0.02361	5.41e-219	0.03329	35364	4155_TNC	997.821
TNC	rs61729478	9	115086089	T	C	-0.4466	0.025088	6.87e-71	0.02685	35364	4155_TNC	316.888
TNC	rs4474090	9	115391292	A	C	0.1944	0.032693	2.74e-09	0.0163	35367	4155_TNC	35.3576
TNC	rs62575335	9	115676254	C	T	-0.3626	0.037606	5.31e-22	0.01312	35367	4155_TNC	92.9697
TNC	rs72750213	9	115856782	T	C	0.2003	0.033301	1.8e-09	0.0169	35365	4155_TNC	36.1782
TNC	rs77757704	9	115904121	A	G	-0.1851	0.026396	2.34e-12	0.02596	35366	4155_TNC	49.1741
TNC	rs117477040	9	115956015	G	A	-0.1871	0.028894	9.46e-11	0.02161	35367	4155_TNC	41.9307
TNC	rs141070430	9	116110344	T	C	0.4599	0.040397	5e-30	0.01201	35363	4155_TNC	129.607
F2	rs3136516	11	46739206	A	G	-0.1125	0.008384	4.72e-41	0.43793	35376	4157_F2	180.054
F2	rs118097789	11	47390360	C	A	-0.252	0.035313	9.59e-13	0.01441	35376	4157_F2	50.9251
PLAU	rs150026080	10	73596323	T	C	-0.4302	0.020705	6.85e-96	0.04294	35370	4158_PLAU	431.708
PLAU	rs2227551	10	73909432	T	G	-0.2871	0.009217	5.21e-213	0.27981	35372	4158_PLAU	970.258
PLAU	rs146287686	10	73937934	A	G	-0.2966	0.031273	2.44e-21	0.01774	35366	4158_PLAU	89.9504
PLAU	rs2395086	10	74139221	CAAAAAAAC	AAAAAAAAC	-0.0813	0.009337	3.11e-18	0.27678	35369	4158_PLAU	75.817
CFH	rs34323522	1	195761154	GTTTGGAATGT	GGTTGGAATGT	-0.2608	0.03511	1.1e-13	0.01373	35338	4159_CFH	55.1764
CFH	rs70620	1	196735867	A	G	-0.2752	0.010319	1.09e-156	0.18186	35339	4159_CFH	711.249
CFH	rs2786106	1	197342098	C	T	-0.0552	0.009493	6.07e-09	0.23839	35336	4159_CFH	33.812
MMP2	rs171498	16	55496850	T	G	-0.0954	0.008562	7.87e-29	0.37123	35374	4160_MMP2	124.15
MMP2	rs75609019	16	55682247	G	A	-0.0907	0.012744	1.1e-12	0.12079	35369	4160_MMP2	50.6528
TF	rs8177245	3	133760386	G	A	0.1451	0.008658	4.84e-63	0.27013	35359	4162_TF	280.866
TF	rs7650925	3	133808324	TT	TG	-0.0728	0.007831	1.46e-20	0.42616	35359	4162_TF	86.4228
PGD	rs72867469	1	10410923	G	T	-0.2282	0.026351	4.71e-18	0.02457	35391	4187_PGD	74.9958
AKR7A2	rs61766662	1	19330519	C	T	-0.1514	0.008658	1.81e-68	0.3241	35377	4188_AKR7A2	305.785
AKR1A1	rs146083354	1	44709400	T	C	-0.48	0.049412	2.62e-22	0.00742	35359	4192_AKR1A1	94.3664
AKR1A1	rs150080554	1	45041746	T	C	-0.5772	0.039094	2.49e-49	0.0119	35366	4192_AKR1A1	217.988
AKR1A1	rs56174961	1	45381678	T	A	-0.7994	0.013403	0	0.06002	35365	4192_AKR1A1	3557.33
AKR1A1	rs145683585	1	45597981	T	C	-0.8196	0.025646	4.14e-224	0.02677	35369	4192_AKR1A1	1021.33
AKR1A1	rs34070850	1	46035687	G	A	0.1605	0.016334	8.69e-23	0.06836	35371	4192_AKR1A1	96.5528
AKR1A1	rs115405992	1	46230027	T	C	0.1266	0.020722	9.99e-10	0.04255	35371	4192_AKR1A1	37.3254
AKR1A1	rs141576154	1	46502694	G	C	0.1821	0.031827	1.06e-08	0.01733	35372	4192_AKR1A1	32.7362
VTA1	rs225656	6	142166332	A	C	-0.0496	0.008051	7.22e-10	0.47379	35352	4209_VTA1	37.9545
FER	rs13178668	5	108771079	G	A	0.0762	0.008416	1.37e-19	0.38211	35352	4220_FER	81.9782
IGF1R	rs80262698	15	98649306	T	C	-0.0786	0.012432	2.57e-10	0.12699	35368	4232_IGF1R	39.9727
IGF1R	rs72752895	15	98954236	GGT	GGG	0.1375	0.0104	6.6e-40	0.20077	35358	4232_IGF1R	174.799
IL1RL1	rs17025894	2	101622901	A	G	-0.1884	0.01006	2.93e-78	0.19822	35368	4234_IL1RL1	350.724
IL1RL1	rs143415765	2	101649358	T	C	0.1216	0.016258	7.47e-14	0.06448	35368	4234_IL1RL1	55.9413
IL1RL1	rs113526134	2	101980402	C	T	-0.2301	0.039618	6.33e-09	0.01064	35368	4234_IL1RL1	33.7325
IL1RL1	rs13014084	2	102238305	G	A	-0.6345	0.02044	1.43e-211	0.03791	35362	4234_IL1RL1	963.61
IL1RL1	rs4851562	2	102254549	G	A	-0.4374	0.006407	0	0.22866	35365	4234_IL1RL1	4660.67
IL1RL1	rs13402123	2	102579706	T	C	-0.581	0.043874	4.99e-40	0.00825	35366	4234_IL1RL1	175.363
IL1RL1	rs76148698	2	103011792	A	G	0.0986	0.018022	4.47e-08	0.05019	35363	4234_IL1RL1	29.9328
IL1RL1	rs113392149	2	103135385	G	A	0.2536	0.028196	2.38e-19	0.02119	35363	4234_IL1RL1	80.8953
IL1RL1	rs189123680	2	103227732	G	A	-0.4792	0.033546	2.71e-46	0.01506	35364	4234_IL1RL1	204.057
IL1RL1	rs114645130	2	103272871	C	T	-0.2109	0.030199	2.88e-12	0.01826	35363	4234_IL1RL1	48.7717
NME2	rs145372333	17	51149056	A	G	-0.3524	0.020978	2.51e-63	0.03901	35362	4249_NME2	282.191
NSFL1C	rs9575	20	1445748	T	C	-0.0493	0.008357	3.65e-09	0.37026	35373	4250_NSFL1C	34.8011
NUDCD3	rs306995	7	44500230	A	G	0.0763	0.008859	7.16e-18	0.27339	35355	4254_NUDCD3	74.1788
PEBP1	rs10850829	12	117452215	T	C	-0.0504	0.008991	2.08e-08	0.30489	35374	4276_PEBP1	31.4228
PEBP1	rs11068663	12	117737508	C	T	-0.1021	0.009212	1.5e-28	0.28777	35366	4276_PEBP1	122.841
PEBP1	rs192243378	12	117793069	T	C	-0.2554	0.024559	2.49e-25	0.0275	35371	4276_PEBP1	108.148
PEBP1	rs4766891	12	117972497	T	G	-0.1229	0.010841	8.64e-30	0.17677	35372	4276_PEBP1	128.518
PEBP1	rs73217917	12	118065718	C	T	-0.9644	0.020487	0	0.02826	35372	4276_PEBP1	2215.94
PEBP1	rs76027544	12	118586594	A	G	-0.3802	0.029157	7.28e-39	0.02013	35375	4276_PEBP1	170.035
PEBP1	rs10849630	12	119123240	T	C	-0.0537	0.008338	1.19e-10	0.45997	35376	4276_PEBP1	41.4787
P4HB	rs181355252	17	82360628	T	C	0.0642	0.00952	1.55e-11	0.25509	35021	4278_P4HB	45.4775
P4HB	rs62079523	17	82394427	A	G	0.1273	0.008342	1.43e-52	0.35228	35019	4278_P4HB	232.872
SPHK1	rs6501858	17	76119019	T	C	-0.4495	0.055183	3.77e-16	0.00548	35382	4294_SPHK1	66.3512
SPHK1	rs12939873	17	76464066	C	T	0.0604	0.008785	6.2e-12	0.32402	35378	4294_SPHK1	47.2705
SPON1	rs6486097	11	13168039	G	T	0.1107	0.016651	2.96e-11	0.06513	35372	4297_SPON1	44.1992
SPON1	rs79174015	11	13907155	G	A	-0.1195	0.01835	7.4e-11	0.05305	35370	4297_SPON1	42.4096
SPON1	rs1969539	11	14017074	G	A	-0.2805	0.008243	8.59e-254	0.45201	35370	4297_SPON1	1157.96
SPON1	rs3815984	11	14253979	T	C	0.21	0.019128	4.85e-28	0.04994	35369	4297_SPON1	120.531
TPI1	rs5446	12	6847298	T	C	-0.0523	0.008859	3.56e-09	0.28875	35390	4309_TPI1	34.8525
DCTPP1	rs11640950	16	30414680	A	T	-0.0598	0.009697	6.98e-10	0.23566	35370	4314_DCTPP1	38.0301
CST2	rs73608985	20	23019152	C	T	0.1447	0.012387	1.58e-31	0.13447	35368	4324_CST2	136.46
CST2	rs6048831	20	23478255	T	A	0.18	0.017395	4.29e-25	0.06489	35365	4324_CST2	107.077
CST2	rs6048991	20	23686297	T	C	-0.4952	0.007749	0	0.18684	35363	4324_CST2	4083.85
CST2	rs6036484	20	23692400	A	G	0.2319	0.00865	2.55e-158	0.39161	35363	4324_CST2	718.736
CST2	rs146041288	20	23837904	A	G	0.2058	0.021125	2e-22	0.04201	35361	4324_CST2	94.9068
CST2	rs79027201	20	24289690	C	T	-0.1509	0.026709	1.61e-08	0.02669	35366	4324_CST2	31.92
CST2	rs148671301	20	24819428	T	G	-0.3782	0.048994	1.17e-14	0.00737	35366	4324_CST2	59.5878
BOC	rs76491164	3	112634853	G	T	-0.167	0.025872	1.08e-10	0.02633	35359	4328_BOC	41.6651
BOC	rs66819830	3	113132266	G	A	-0.0682	0.009029	4.23e-14	0.29739	35368	4328_BOC	57.0544
BOC	rs4682481	3	113265008	T	C	0.2676	0.011109	3.25e-128	0.16318	35366	4328_BOC	580.26
BOC	rs75490047	3	113659594	A	G	0.1241	0.018129	7.64e-12	0.05386	35367	4328_BOC	46.8593
CLEC1B	rs11053499	12	9895466	C	A	-0.1281	0.016944	4.02e-14	0.06278	35385	4332_CLEC1B	57.1566
CLEC1B	rs659928	12	9996104	A	G	0.1722	0.009737	5.52e-70	0.22486	35387	4332_CLEC1B	312.763
CRP	rs145663198	1	159505559	G	A	-0.1753	0.025067	2.68e-12	0.0263	35358	4337_CRP	48.9057
CRP	rs2808628	1	159706221	A	G	-0.1647	0.008803	4.07e-78	0.32088	35357	4337_CRP	350.047
ICAM1	rs138245724	19	9581070	T	A	0.1592	0.029104	4.5e-08	0.02655	35380	4342_ICAM1	29.9213
ICAM1	rs10407622	19	9985152	C	T	-0.2996	0.02699	1.25e-28	0.03099	35372	4342_ICAM1	123.219
ICAM1	rs3826786	19	10116528	C	T	-0.331	0.012498	1.5e-154	0.16456	35374	4342_ICAM1	701.415
ICAM1	rs146457388	19	10181296	G	A	0.5223	0.024736	5.83e-99	0.03747	35375	4342_ICAM1	445.842
ICAM1	rs62130660	19	10275923	G	T	0.639	0.00535	0	0.37921	35376	4342_ICAM1	14265.7
ICAM1	rs17852402	19	10293843	A	G	-0.6753	0.008243	0	0.11861	35376	4342_ICAM1	6711.55
ICAM1	rs12720355	19	10361776	A	G	0.635	0.032668	3.67e-84	0.02125	35377	4342_ICAM1	377.835
ICAM1	rs142146862	19	10968052	T	C	-0.2567	0.023626	1.69e-27	0.04035	35379	4342_ICAM1	118.051
ICAM1	rs2163839	19	11146306	A	G	0.2138	0.021201	6.49e-24	0.05043	35382	4342_ICAM1	101.696
DAPK2	rs12903543	15	63070290	GTATATATATATATATATGTGTGTGTGTGTGTGTGTGTG	GTATATATATATATATATGTGTGTGTGTGTGTGTGTGTA	-0.2119	0.036441	6.07e-09	0.01283	35353	4355_DAPK2	33.8128
DAPK2	rs34772505	15	63984573	T	C	0.2611	0.008162	1.52e-224	0.41744	35363	4355_DAPK2	1023.34
DAPK2	rs79227106	15	64104226	C	A	-0.1632	0.021366	2.2e-14	0.03657	35361	4355_DAPK2	58.3437
DAPK2	rs71394560	15	64474455	T	C	-0.1691	0.02927	7.6e-09	0.01931	35362	4355_DAPK2	33.3766
GDF15	rs41523455	19	18281833	T	C	-0.0862	0.008727	5.19e-23	0.38502	35354	4374_GDF15	97.5629
GDF15	rs17725099	19	18371548	A	G	0.3976	0.007749	0	0.24419	35351	4374_GDF15	2632.7
GDF15	rs7248258	19	18531638	T	A	-0.1589	0.021128	5.45e-14	0.04288	35350	4374_GDF15	56.5628
GDF15	rs74953716	19	18587889	T	C	0.1959	0.019286	3.06e-24	0.05022	35353	4374_GDF15	103.177
GDF15	rs112949659	19	18629085	A	G	-0.4904	0.041325	1.76e-32	0.01156	35353	4374_GDF15	140.824
GDF15	rs138462992	19	18817456	G	A	0.1956	0.024992	5.02e-15	0.02926	35348	4374_GDF15	61.2542
MST1	rs188551769	3	48686026	T	G	-0.6057	0.008396	0	0.06946	35342	4407_MST1	5204.4
MST1	rs138838615	3	48729234	A	G	-0.947	0.00893	0	0.06	35343	4407_MST1	11246
MST1	rs144070260	3	48812596	T	C	0.261	0.025003	1.65e-25	0.02779	35344	4407_MST1	108.967
MST1	rs140057720	3	49116267	A	G	0.4129	0.073429	1.88e-08	0.00282	35344	4407_MST1	31.6195
MST1	rs62262519	3	49127461	T	C	0.4389	0.022972	2.24e-81	0.03254	35344	4407_MST1	365.034
MST1	rs142889263	3	49157173	A	G	0.3951	0.059717	3.69e-11	0.00435	35344	4407_MST1	43.7742
MST1	rs150412151	3	49292098	T	C	0.513	0.031199	9.43e-61	0.01868	35344	4407_MST1	270.367
MST1	rs11713251	3	49302574	T	A	-1.2083	0.033266	7.25e-289	0.01505	35344	4407_MST1	1319.31
MST1	rs140864960	3	49725193	A	G	-1.1759	0.011185	0	0.03722	35344	4407_MST1	11052.7
MST1	rs181404049	3	49734387	A	G	0.4298	0.03507	1.57e-34	0.01379	35344	4407_MST1	150.197
MST1	rs34810691	3	49778185	A	G	0.3975	0.022804	4.81e-68	0.03457	35344	4407_MST1	303.845
MST1	rs78501564	3	50030494	T	C	0.4499	0.019632	3.2e-116	0.04494	35344	4407_MST1	525.174
MST1	rs9849892	3	50441587	G	A	-0.4226	0.027224	2.42e-54	0.0235	35341	4407_MST1	240.966
MST1	rs146278800	3	50482804	C	T	0.3516	0.049743	1.57e-12	0.00699	35341	4407_MST1	49.9613
SLPI	rs6104034	20	45137017	C	G	0.1079	0.00818	9.98e-40	0.44496	35368	4413_SLPI	173.995
COLEC11	rs76297404	2	3307222	G	A	0.1552	0.020826	9.18e-14	0.05044	35326	4430_COLEC11	55.5356
COLEC11	rs75885165	2	3362183	T	C	0.4939	0.029133	1.83e-64	0.02523	35330	4430_COLEC11	287.414
COLEC11	rs115026597	2	3568426	A	G	0.8165	0.059256	3.4e-43	0.0057	35336	4430_COLEC11	189.866
COLEC11	rs4850046	2	3587016	T	C	-0.7926	0.009123	0	0.12484	35333	4430_COLEC11	7548.02
COLEC11	rs11123637	2	3606600	C	T	-0.2005	0.00948	2.8e-99	0.34378	35333	4430_COLEC11	447.314
COLEC11	rs79120927	2	3886285	T	C	-0.1553	0.014952	2.85e-25	0.10382	35374	4430_COLEC11	107.881
COLEC11	rs78626102	2	4031926	A	C	-0.2016	0.027338	1.65e-13	0.02924	35374	4430_COLEC11	54.381
COLEC11	rs370873310	2	4160987	C	A	0.1034	0.018438	2.05e-08	0.06577	35372	4430_COLEC11	31.4495
COLEC11	rs112278641	2	4185014	A	T	-0.2168	0.033234	6.88e-11	0.01904	35372	4430_COLEC11	42.5553
COLEC11	rs114804001	2	4303161	G	A	-0.3607	0.043754	1.67e-16	0.01128	35374	4430_COLEC11	67.9605
ENPP7	rs192209087	17	79230496	C	T	0.1285	0.01903	1.46e-11	0.05923	35373	4435_ENPP7	45.5962
ENPP7	rs62077864	17	79713912	T	C	0.4397	0.006751	0	0.27026	35372	4435_ENPP7	4242.06
ENPP7	rs142376081	17	79722267	T	G	0.4847	0.030782	7.3e-56	0.02111	35373	4435_ENPP7	247.943
ENPP7	rs35645920	17	79739645	A	G	0.7404	0.020191	2.29e-294	0.0502	35375	4435_ENPP7	1344.67
ENPP7	rs147593423	17	79755355	T	A	0.5478	0.038732	2.05e-45	0.01337	35375	4435_ENPP7	200.034
ENPP7	rs183833760	17	79814906	A	T	-0.3492	0.029539	3.01e-32	0.02352	35379	4435_ENPP7	139.752
ENPP7	rs72846544	17	79872028	G	A	0.5811	0.033817	3.53e-66	0.01781	35380	4435_ENPP7	295.278
ENPP7	rs144360067	17	79876239	T	C	0.4434	0.034366	4.38e-38	0.01733	35380	4435_ENPP7	166.469
ENPP7	rs74000618	17	80211194	C	T	0.1898	0.028504	2.76e-11	0.02511	35385	4435_ENPP7	44.3385
ENPP7	rs41301928	17	80432867	A	G	0.1631	0.0282	7.31e-09	0.02543	35376	4435_ENPP7	33.451
ENPP7	rs7217011	17	80686125	A	C	0.0905	0.00906	1.7e-23	0.42717	35350	4435_ENPP7	99.7794
ENTPD5	rs150243994	14	73127057	G	A	0.174	0.023474	1.24e-13	0.03126	35352	4437_ENTPD5	54.9445
ENTPD5	rs564682545	14	73550235	T	C	0.0972	0.011271	6.48e-18	0.14535	35350	4437_ENTPD5	74.3717
ENTPD5	rs118160016	14	73566027	A	G	-0.3512	0.02461	3.35e-46	0.02957	35350	4437_ENTPD5	203.651
ENTPD5	rs112109204	14	73635053	T	C	-0.2036	0.013042	6.13e-55	0.11029	35351	4437_ENTPD5	243.707
ENTPD5	rs150027599	14	73827792	C	T	0.3037	0.025818	6.06e-32	0.02722	35351	4437_ENTPD5	138.371
ENTPD5	rs180934092	14	73837864	A	G	-0.8459	0.01364	0	0.05791	35351	4437_ENTPD5	3846
ENTPD5	rs192144469	14	73946848	A	G	0.318	0.033493	2.21e-21	0.01467	35351	4437_ENTPD5	90.1459
ENTPD5	rs35265820	14	74034644	A	G	0.2969	0.033885	1.92e-18	0.01433	35351	4437_ENTPD5	76.7725
ENTPD5	rs142872233	14	74893363	T	C	-0.2296	0.039567	6.52e-09	0.01178	35351	4437_ENTPD5	33.6727
FCRL3	rs74818440	1	157158096	T	C	0.2412	0.030277	1.63e-15	0.01868	35365	4440_FCRL3	63.4642
FCRL3	rs72702697	1	157301989	G	A	0.177	0.018105	1.42e-22	0.05217	35366	4440_FCRL3	95.5761
FCRL3	rs703158	1	157570833	T	C	-0.3061	0.006466	0	0.44443	35375	4440_FCRL3	2241.07
FCRL3	rs11264868	1	157969369	G	C	0.1365	0.009442	2.29e-47	0.23662	35360	4440_FCRL3	208.996
FCRL3	rs12138588	1	158111914	CAA	AAA	0.1018	0.00805	1.17e-36	0.44249	35355	4440_FCRL3	159.92
FCRL3	rs112697372	1	158362100	T	G	0.1872	0.025403	1.72e-13	0.0259	35363	4440_FCRL3	54.3052
MFGE8	rs4932442	15	88890901	G	T	-0.1099	0.008312	6.54e-40	0.42342	35357	4455_MFGE8	174.817
MFGE8	rs34239095	15	88912537	G	C	0.2578	0.00904	6.76e-179	0.28203	35356	4455_MFGE8	813.259
MFGE8	rs1550473	15	89082153	C	G	0.0659	0.008239	1.26e-15	0.48995	35358	4455_MFGE8	63.9767
MFGE8	rs76829020	15	89653902	G	C	0.1274	0.017332	1.97e-13	0.06018	35354	4455_MFGE8	54.0308
PCSK7	rs111218525	11	116695822	T	C	-0.3531	0.007002	0	0.22072	35377	4459_PCSK7	2543.03
PCSK7	rs142848030	11	117001243	T	C	0.3199	0.02614	1.95e-34	0.02337	35378	4459_PCSK7	149.767
PCSK7	rs546161879	11	117136643	G	A	-0.6882	0.00839	0	0.13664	35378	4459_PCSK7	6728.3
PCSK7	rs3781981	11	117385720	C	T	0.1544	0.007826	1.19e-86	0.45749	35378	4459_PCSK7	389.238
PCSK7	rs561791	11	117434702	T	C	-0.1322	0.009542	1.19e-43	0.21345	35373	4459_PCSK7	191.948
PCSK7	rs7101613	11	117701573	G	A	-0.1101	0.011027	1.78e-23	0.14866	35372	4459_PCSK7	99.6919
PCSK7	rs4938446	11	117874334	A	T	-0.1203	0.008254	4.09e-48	0.35257	35374	4459_PCSK7	212.423
SIGLEC1	rs75532099	20	3662419	A	G	0.0857	0.015017	1.15e-08	0.07234	35376	4464_SIGLEC1	32.5683
SIGLEC1	rs73078430	20	3702010	A	G	-0.091	0.014453	3.05e-10	0.08022	35374	4464_SIGLEC1	39.643
SPARCL1	rs183091346	4	87088554	T	A	0.4911	0.038526	3.23e-37	0.01079	35364	4467_SPARCL1	162.492
SPARCL1	rs4364226	4	87465386	A	G	-0.3459	0.00597	0	0.45131	35364	4467_SPARCL1	3357.01
SPARCL1	rs4693818	4	87500125	C	T	0.2809	0.010652	3.05e-153	0.17351	35364	4467_SPARCL1	695.41
SPARCL1	rs76370957	4	87663600	T	C	0.3585	0.025548	9.91e-45	0.02605	35363	4467_SPARCL1	196.909
SPARCL1	rs552706027	4	87755417	A	G	0.1844	0.022248	1.15e-16	0.03532	35366	4467_SPARCL1	68.6973
SPARCL1	rs60643870	4	88389880	A	G	-0.0512	0.009035	1.45e-08	0.2855	35342	4467_SPARCL1	32.1132
SPHK2	rs443527	19	48613500	CGGG	CGGC	0.0728	0.00942	1.09e-14	0.24352	35375	4468_SPHK2	59.7257
CHST15	rs6588740	10	124095824	T	C	0.0987	0.009134	3.25e-27	0.27369	35375	4469_CHST15	116.765
CHST15	rs4379785	10	124275485	A	G	-0.0742	0.00833	5.21e-19	0.39731	35378	4469_CHST15	79.3447
TGM3	rs6047520	20	2233816	C	A	0.0694	0.008128	1.36e-17	0.45739	35375	4471_TGM3	72.904
TGM3	rs214830	20	2340459	C	G	0.3604	0.007466	0	0.30725	35373	4471_TGM3	2330.2
TGM3	rs145903487	20	2457721	G	A	-0.1944	0.031651	8.15e-10	0.01659	35379	4471_TGM3	37.724
TGM3	rs73892471	20	2521887	A	G	-0.1721	0.020445	3.84e-17	0.04198	35382	4471_TGM3	70.8578
TGM3	rs144337455	20	2531638	A	G	0.1494	0.022721	4.85e-11	0.03261	35382	4471_TGM3	43.2361
SERPING1	rs116916700	11	56618920	A	G	0.2089	0.017422	3.99e-33	0.06527	35364	4479_SERPING1	143.774
SERPING1	rs147180180	11	56769485	A	C	0.1695	0.026145	8.99e-11	0.0255	35364	4479_SERPING1	42.0303
SERPING1	rs10896626	11	57555732	G	A	-0.4647	0.009162	0	0.1384	35364	4479_SERPING1	2572.56
SERPING1	rs117960683	11	58083741	C	T	-0.3216	0.0158	4.2e-92	0.07615	35368	4479_SERPING1	414.303
SERPING1	rs10736688	11	58260685	A	G	-0.1956	0.010812	3.74e-73	0.1812	35367	4479_SERPING1	327.285
SERPING1	rs118179558	11	58479658	C	T	0.2497	0.034792	7.13e-13	0.01383	35368	4479_SERPING1	51.5084
C3	rs11085197	19	6713164	C	G	-0.1038	0.009477	6.43e-28	0.24055	35372	4480_C3	119.965
MMP12	rs117669898	11	101888094	A	C	-0.2442	0.028193	4.65e-18	0.02117	35367	4496_MMP12	75.0255
MMP12	rs470530	11	102810218	G	A	0.5965	0.011039	0	0.0989	35364	4496_MMP12	2919.86
MMP12	rs117698348	11	102927698	G	A	0.2089	0.015636	1.04e-40	0.07575	35364	4496_MMP12	178.495
MMP12	rs1939536	11	102986094	C	G	0.1681	0.025176	2.44e-11	0.02644	35364	4496_MMP12	44.5822
MMP12	rs118070112	11	103318943	G	A	-0.3569	0.033118	4.45e-27	0.01601	35364	4496_MMP12	116.135
MMP12	rs80072274	11	103774031	A	G	-0.1816	0.023516	1.14e-14	0.03284	35364	4496_MMP12	59.6355
MMP12	rs187672647	11	103816234	C	T	-0.2894	0.051711	2.19e-08	0.00648	35364	4496_MMP12	31.3207
NCAM1	rs61902388	11	112771352	T	C	0.1438	0.00852	6.44e-64	0.45148	35362	4498_NCAM1	284.865
NCAM1	rs11214489	11	113105212	T	C	-0.2693	0.010819	8.99e-137	0.18757	35364	4498_NCAM1	619.582
NCAM1	rs2288158	11	113262954	G	T	0.327	0.012566	2.69e-149	0.13012	35365	4498_NCAM1	677.176
NCAM1	rs1318331	11	114134361	TT	TC	-0.0524	0.008729	1.94e-09	0.38623	35369	4498_NCAM1	36.0358
PDGFA	rs145134253	7	512706	A	C	-0.2978	0.043211	5.51e-12	0.01018	35323	4499_PDGFA	47.4964
PDGFA	rs150821630	7	533360	A	G	0.143	0.023057	5.57e-10	0.03212	35323	4499_PDGFA	38.4651
PDGFA	rs113405464	7	605294	T	C	-0.2999	0.051574	6.07e-09	0.00737	35323	4499_PDGFA	33.8136
CLEC11A	rs77578935	19	49910928	A	G	0.247	0.02622	4.49e-21	0.02598	35378	4500_CLEC11A	88.7419
CLEC11A	rs117120439	19	50684017	T	C	0.2075	0.0259	1.13e-15	0.02726	35369	4500_CLEC11A	64.1855
CLEC11A	rs573489250	19	50719036	A	G	1.0153	0.018831	0	0.02638	35369	4500_CLEC11A	2906.98
CLEC11A	rs34734775	19	50752501	T	G	-0.0646	0.009289	3.53e-12	0.44146	35358	4500_CLEC11A	48.3645
PRSS22	rs3094789	16	2772835	C	G	0.0683	0.010458	6.55e-11	0.19609	35319	4534_PRSS22	42.6525
PRSS22	rs7204669	16	2860735	A	G	0.2393	0.009026	7.12e-155	0.29505	35321	4534_PRSS22	702.902
PRSS22	rs76110063	16	2883108	T	C	0.1738	0.024193	6.78e-13	0.03104	35322	4534_PRSS22	51.6084
PRSS22	rs574532027	16	3211312	TA	AA	0.2138	0.026381	5.3e-16	0.02624	35331	4534_PRSS22	65.68
BST1	rs144572272	4	15157963	C	T	-0.9948	0.01559	0	0.02353	35365	4535_BST1	4071.73
BST1	rs112500385	4	15241317	A	C	0.2955	0.017354	5.12e-65	0.05532	35365	4535_BST1	289.945
BST1	rs78347344	4	15260616	A	G	0.2412	0.04082	3.45e-09	0.00936	35365	4535_BST1	34.9147
BST1	rs148615120	4	15386855	A	G	0.1953	0.019242	3.32e-24	0.04562	35365	4535_BST1	103.016
BST1	rs115691060	4	15427478	T	C	0.5115	0.02379	1.52e-102	0.02965	35365	4535_BST1	462.277
BST1	rs116152416	4	15472842	C	T	-1.0991	0.016628	0	0.02092	35365	4535_BST1	4369.12
BST1	rs12649187	4	15474620	C	A	-1.2452	0.018999	0	0.01731	35365	4535_BST1	4295.53
BST1	rs73235018	4	15495006	T	A	-1.232	0.016638	0	0.02178	35365	4535_BST1	5483.01
BST1	rs10007824	4	15734426	G	A	-0.3375	0.010449	6.88e-229	0.17325	35363	4535_BST1	1043.27
BST1	rs10428501	4	15981995	T	C	0.1151	0.008109	9.9e-46	0.42698	35363	4535_BST1	201.473
BST1	rs971636	4	16464173	G	A	-0.1958	0.021485	8e-20	0.03515	35360	4535_BST1	83.0529
BST1	rs62296952	4	16670242	T	A	0.2236	0.0276	5.43e-16	0.02126	35355	4535_BST1	65.6335
CDON	rs61029109	11	125973136	C	G	-0.0714	0.009223	9.79e-15	0.27379	35373	4541_CDON	59.9311
CDON	rs7120521	11	126012278	T	C	-0.6652	0.012478	0	0.07575	35368	4541_CDON	2841.94
CDON	rs562672	11	126113569	T	C	0.0949	0.00853	9.43e-29	0.37214	35367	4541_CDON	123.775
CDON	rs607980	11	126132788	A	G	-0.1396	0.014819	4.49e-21	0.08817	35367	4541_CDON	88.7428
ADGRE2	rs117798403	19	14106735	G	C	0.3072	0.041963	2.47e-13	0.01095	35367	4546_ADGRE2	53.5932
ADGRE2	rs375122042	19	14350216	T	C	0.4536	0.040948	1.61e-28	0.01132	35374	4546_ADGRE2	122.71
ADGRE2	rs116910289	19	14363842	T	C	0.1541	0.018409	5.72e-17	0.05915	35371	4546_ADGRE2	70.0721
ADGRE2	rs888875	19	14380861	C	G	0.1258	0.009547	1.19e-39	0.27647	35369	4546_ADGRE2	173.631
ADGRE2	rs67023356	19	14396821	G	A	0.364	0.00776	0	0.26435	35370	4546_ADGRE2	2200.29
ADGRE2	rs145145957	19	14479214	C	T	-0.1497	0.018736	1.35e-15	0.05638	35374	4546_ADGRE2	63.8396
ADGRE2	rs144196512	19	14543983	G	C	0.2917	0.035421	1.79e-16	0.01412	35374	4546_ADGRE2	67.819
ADGRE2	rs138513656	19	14593959	ATCATAAAACAAACAAACAAACAAACAAACAAAC	CTCATAAAACAAACAAACAAACAAACAAACAAAC	-0.3006	0.046266	8.18e-11	0.00819	35376	4546_ADGRE2	42.2138
FUT3	rs80124263	19	5186567	G	C	0.1616	0.019566	1.47e-16	0.05328	35362	4548_FUT3	68.2148
FUT3	rs75136459	19	5725127	T	G	-0.3696	0.032317	2.75e-30	0.01834	35364	4548_FUT3	130.798
FUT3	rs28721898	19	5814662	T	C	-0.4651	0.009833	0	0.14891	35362	4548_FUT3	2237.28
FUT3	rs3894326	19	5843773	T	A	-0.5772	0.019003	1.19e-202	0.05508	35364	4548_FUT3	922.589
FUT3	rs77315797	19	6021523	A	G	0.1064	0.01154	2.96e-20	0.17875	35371	4548_FUT3	85.0103
FUT3	rs138022188	19	6234002	A	T	-0.386	0.03928	8.63e-23	0.01202	35369	4548_FUT3	96.5676
FUT3	rs146505276	19	6279556	T	C	-0.2536	0.027151	9.62e-21	0.02752	35370	4548_FUT3	87.2422
FUT3	rs61003547	19	6373676	T	C	-0.1419	0.01653	9.14e-18	0.07807	35374	4548_FUT3	73.6918
FUT3	rs75437292	19	6767715	C	T	-0.1461	0.020714	1.75e-12	0.04977	35368	4548_FUT3	49.7476
FUT5	rs4807031	19	5405782	A	G	-0.5031	0.032952	1.25e-52	0.01871	35362	4549_FUT5	233.102
FUT5	rs67027797	19	5513004	C	T	0.373	0.042274	1.11e-18	0.01125	35362	4549_FUT5	77.8522
FUT5	rs116316951	19	5520889	T	G	-0.6099	0.085878	1.23e-12	0.0025	35362	4549_FUT5	50.4375
FUT5	rs113027608	19	5578392	G	C	-0.3233	0.021655	2.11e-50	0.04379	35366	4549_FUT5	222.892
FUT5	rs372975538	19	5627176	TCTTAAAAAAAGGGGGGGT	TCTTAAAAAAAAGGGGGGT	-0.3892	0.02254	8.28e-67	0.04272	35358	4549_FUT5	298.152
FUT5	rs145405806	19	5744815	A	G	0.5566	0.034131	8.69e-60	0.01781	35363	4549_FUT5	265.943
FUT5	rs11878862	19	5817207	G	A	-0.5911	0.010692	0	0.09987	35363	4549_FUT5	3056.36
FUT5	rs3745635	19	5844332	T	C	-1.0042	0.018845	0	0.0298	35363	4549_FUT5	2839.54
FUT5	rs77037548	19	6011909	C	T	-0.4079	0.055244	1.54e-13	0.00621	35371	4549_FUT5	54.5177
FUT5	rs117232445	19	6215052	T	C	0.1181	0.020945	1.72e-08	0.04733	35370	4549_FUT5	31.7936
FUT5	rs116101441	19	6387574	A	G	0.1279	0.022719	1.81e-08	0.04097	35374	4549_FUT5	31.693
FUT5	rs11882988	19	6868932	T	G	-0.3233	0.032403	1.91e-23	0.01909	35374	4549_FUT5	99.5499
KYNU	rs7575509	2	141981296	C	T	0.0554	0.008062	6.36e-12	0.48451	35354	4559_KYNU	47.2209
KYNU	rs10206294	2	142808210	G	A	-0.1792	0.015453	4.29e-31	0.08134	35352	4559_KYNU	134.478
KYNU	rs7607734	2	142988231	G	A	-0.4275	0.009486	0	0.14545	35363	4559_KYNU	2030.98
KYNU	rs3795872	2	143487718	A	G	-0.103	0.008956	1.31e-30	0.28751	35365	4559_KYNU	132.265
PLCG1	rs753381	20	41168825	C	T	0.0669	0.007994	5.8e-17	0.47315	35372	4563_PLCG1	70.0364
PLXNC1	rs73218896	12	93705107	G	C	-0.3326	0.024633	1.52e-41	0.0325	35368	4564_PLXNC1	182.31
PLXNC1	rs270862	12	93960209	G	A	-0.4053	0.027462	2.7e-49	0.02497	35369	4564_PLXNC1	217.816
PLXNC1	rs11107427	12	94179118	A	G	0.4018	0.023136	1.46e-67	0.03628	35368	4564_PLXNC1	301.608
PLXNC1	rs115651556	12	94220122	A	G	-2.0436	0.02548	0	0.01483	35368	4564_PLXNC1	6432.69
PLXNC1	rs117699264	12	94225784	A	G	0.2407	0.028095	1.06e-17	0.02545	35368	4564_PLXNC1	73.3997
PLXNC1	rs75428297	12	94239451	T	C	-0.7875	0.024805	3.45e-221	0.03166	35368	4564_PLXNC1	1007.91
PLXNC1	rs117013318	12	94243425	T	C	0.1754	0.028326	5.93e-10	0.02442	35368	4564_PLXNC1	38.3432
PLXNC1	rs12829636	12	94245546	G	A	-0.4414	0.024377	2.79e-73	0.0332	35368	4564_PLXNC1	327.872
PLXNC1	rs12231228	12	94368573	CAGC	TAGC	-0.3087	0.030081	1.04e-24	0.02154	35367	4564_PLXNC1	105.315
PLXNC1	rs141186127	12	94573868	T	C	0.2637	0.037508	2.06e-12	0.0128	35367	4564_PLXNC1	49.4279
PLXNC1	rs12302104	12	94935299	A	G	-0.7202	0.038889	1.45e-76	0.01235	35368	4564_PLXNC1	342.967
SLITRK5	rs77890324	13	87014151	C	G	-0.0933	0.013778	1.27e-11	0.09713	35339	4568_SLITRK5	45.8554
SLITRK5	rs4771285	13	87445032	T	A	-0.0512	0.008312	7.28e-10	0.41791	35339	4568_SLITRK5	37.9428
SLITRK5	rs111977805	13	87806778	G	A	0.1851	0.022195	7.45e-17	0.03575	35339	4568_SLITRK5	69.5509
SLITRK5	rs12877225	13	87995130	A	G	-0.1355	0.009365	1.93e-47	0.25626	35339	4568_SLITRK5	209.345
SLITRK5	rs4502088	13	88602637	A	T	0.1172	0.008233	5.55e-46	0.43862	35340	4568_SLITRK5	202.646
EPB41	rs204074	1	28865051	C	T	-0.098	0.012543	5.57e-15	0.11346	35368	4706_EPB41	61.0449
EPB41	rs12403568	1	29131266	T	G	-0.0515	0.007955	9.56e-11	0.47071	35370	4706_EPB41	41.9116
TFF3	rs2839493	21	42375588	A	G	-0.1492	0.01378	2.57e-27	0.09506	35335	4721_TFF3	117.23
TFF3	rs142554955	21	42699126	G	A	-0.2602	0.034558	5.1e-14	0.01415	35328	4721_TFF3	56.6914
TFF3	rs395306	21	43036637	A	G	-0.3489	0.0589	3.15e-09	0.00532	35283	4721_TFF3	35.089
AFM	rs183552068	4	72637640	A	G	-0.2279	0.034111	2.37e-11	0.01409	35350	4763_AFM	44.6375
AFM	rs72858937	4	73539253	T	C	-0.7517	0.036051	1.49e-96	0.01389	35353	4763_AFM	434.765
AFM	rs6852471	4	73539499	G	T	0.2877	0.029605	2.53e-22	0.01946	35353	4763_AFM	94.4386
SMPDL3A	rs28385609	6	122801319	T	C	-0.3023	0.010746	4.14e-174	0.17027	35348	4771_SMPDL3A	791.376
SMPDL3A	rs9401605	6	122875195	A	G	-0.0464	0.008232	1.74e-08	0.42431	35351	4771_SMPDL3A	31.7706
SMPDL3A	rs149943355	6	123525418	T	C	-0.2782	0.042469	5.73e-11	0.00921	35355	4771_SMPDL3A	42.9112
GSN	rs10985149	9	121087894	T	C	-0.5327	0.035023	3.04e-52	0.01295	35374	4775_GSN	231.344
GSN	rs10818526	9	121312687	C	G	-0.1302	0.008922	3.08e-48	0.29441	35373	4775_GSN	212.96
GSN	rs57455029	9	121785217	A	G	-0.137	0.017996	2.68e-14	0.0547	35371	4775_GSN	57.9548
GSN	rs139301169	9	121791334	A	G	-0.3613	0.029803	7.99e-34	0.01959	35371	4775_GSN	146.966
LPO	rs56044323	17	57648540	GAGTT	GAGTC	-0.3104	0.040661	2.28e-14	0.01187	35370	4801_LPO	58.2757
LPO	rs7219860	17	58243910	A	G	-0.2901	0.009467	3.2e-206	0.26347	35369	4801_LPO	939.011
LPO	rs149925361	17	58656196	T	C	0.167	0.028265	3.46e-09	0.02284	35370	4801_LPO	34.9088
ITIH4	rs77347777	3	52814191	T	C	-0.1433	0.014533	6.2e-23	0.08722	35351	4811_ITIH4	97.2259
ITIH4	rs149962477	3	53761293	G	A	-0.3625	0.047306	1.82e-14	0.0067	35348	4811_ITIH4	58.7197
SELL	rs11807589	1	168941575	G	T	0.0641	0.010426	7.83e-10	0.19949	35361	4831_SELL	37.799
SELL	rs6136	1	169594713	G	T	-0.1729	0.012651	1.61e-42	0.12391	35360	4831_SELL	186.784
SELL	rs75776028	1	169684654	G	A	-0.4017	0.006718	0	0.30423	35362	4831_SELL	3575.39
SELL	rs12044633	1	170210022	G	A	0.0651	0.0087	7.28e-14	0.35421	35361	4831_SELL	55.9917
SELL	rs17350144	1	170259154	C	T	-0.1183	0.013874	1.5e-17	0.09956	35361	4831_SELL	72.7053
EPHA2	rs114984343	1	15213402	T	C	0.1792	0.024973	7.19e-13	0.02755	35385	4834_EPHA2	51.4914
EPHA2	rs36086195	1	16184399	T	C	-0.1365	0.008311	1.29e-60	0.42999	35386	4834_EPHA2	269.748
EPHA2	rs2920115	1	16578642	C	A	-0.349	0.028326	6.99e-35	0.02355	35328	4834_EPHA2	151.803
EPHA2	rs564944753	1	16609060	A	G	-0.112	0.020501	4.68e-08	0.04546	35379	4834_EPHA2	29.846
NTRK2	rs1624327	9	84814375	G	A	0.0682	0.009117	7.4e-14	0.29515	35363	4866_NTRK2	55.9583
VEGFA	rs145598552	6	43397107	A	G	0.1831	0.027019	1.23e-11	0.02651	35368	4867_VEGFA	45.9238
VEGFA	rs2759270	6	43721658	A	G	-0.0701	0.009214	2.79e-14	0.33862	35366	4867_VEGFA	57.8815
VEGFA	rs4426996	6	43920200	A	G	-0.1931	0.01387	4.62e-44	0.1105	35361	4867_VEGFA	193.826
VEGFA	rs7739450	6	43943861	A	G	-0.4288	0.00656	0	0.4652	35363	4867_VEGFA	4272.69
VEGFA	rs9296424	6	43968149	T	C	0.1284	0.011743	7.92e-28	0.16347	35363	4867_VEGFA	119.556
VEGFA	rs11966089	6	43991379	T	C	0.1259	0.01195	5.93e-26	0.15889	35364	4867_VEGFA	110.998
ANG	rs1954001	14	19990611	C	T	-0.0595	0.008786	1.27e-11	0.37947	35334	4874_ANG	45.8618
ANG	rs71410230	14	20375572	A	G	-0.221	0.027882	2.26e-15	0.02429	35339	4874_ANG	62.8256
ANG	rs148025035	14	20487214	C	T	0.2107	0.027591	2.23e-14	0.02326	35326	4874_ANG	58.3169
ANG	rs56067458	14	20628596	T	C	-0.2846	0.01398	3.95e-92	0.10014	35329	4874_ANG	414.434
ANG	rs4981311	14	20674854	A	G	0.6023	0.008234	0	0.16879	35335	4874_ANG	5350.62
ANG	rs12433905	14	20690144	A	G	0.5636	0.008912	0	0.15125	35337	4874_ANG	3999.37
ANG	rs1888563	14	20741712	G	A	0.0882	0.00855	5.98e-25	0.44977	35341	4874_ANG	106.416
ANG	rs4982411	14	21107800	ATGTATGTATACACACACACACACACACACACACATAT	ATGTGTGTATACACACACACACACACACACACACATAT	-0.5286	0.03855	8.58e-43	0.01222	35337	4874_ANG	188.021
F10	rs3211757	13	113135954	AC	AT	0.1489	0.008381	1.28e-70	0.42623	34867	4878_F10	315.644
F10	rs5960	13	113147423	T	C	0.1722	0.01329	2.15e-38	0.10971	34864	4878_F10	167.887
CCL7	rs111629662	17	34028038	A	G	0.711	0.031846	2.07e-110	0.0167	35368	4886_CCL7	498.459
CCL7	rs117971411	17	34062410	G	A	-0.2696	0.029857	1.72e-19	0.01981	35371	4886_CCL7	81.5356
CCL7	rs117954971	17	34093505	T	C	0.1325	0.023792	2.56e-08	0.03144	35371	4886_CCL7	31.0149
CCL7	rs41274294	17	34288152	C	T	-0.4679	0.024875	6.21e-79	0.02757	35373	4886_CCL7	353.818
CCL7	rs12451323	17	34307079	C	T	-0.5669	0.00943	0	0.13553	35373	4886_CCL7	3614.01
CCL7	rs148179811	17	34466322	A	C	0.5344	0.030775	1.52e-67	0.01698	35369	4886_CCL7	301.534
CCL7	rs7215934	17	34592931	A	T	-0.0822	0.009752	3.48e-17	0.23948	35369	4886_CCL7	71.0487
C3	rs10408682	19	6699319	T	C	-0.0829	0.012139	8.54e-12	0.12699	35372	4900_C3	46.6384
F5	rs1591734	1	169302664	T	C	-0.1739	0.012043	2.89e-47	0.1303	35364	4906_F5	208.511
F5	rs61808983	1	169505159	T	C	-0.6473	0.013108	0	0.07171	35363	4906_F5	2438.59
F5	rs6028	1	169582444	CTG	TTG	-0.147	0.009089	7.86e-59	0.26838	35360	4906_F5	261.579
ENG	rs111334142	9	126852864	G	T	-0.1347	0.022575	2.42e-09	0.03645	35361	4908_ENG	35.6024
ENG	rs4836574	9	127677923	GACT	AACT	1.9102	0.066851	1.42e-179	0.00421	35362	4908_ENG	816.473
ENG	rs11794565	9	127838998	T	C	0.1861	0.008538	2.55e-105	0.43984	35359	4908_ENG	475.095
ENG	rs147893675	9	128704843	A	G	0.2865	0.029401	1.95e-22	0.02202	35360	4908_ENG	94.9566
GSTP1	rs1254123	11	67567341	C	T	-0.1262	0.007962	1.4e-56	0.46937	35363	4911_GSTP1	251.232
GSTP1	rs7944391	11	67752577	C	T	-0.0447	0.00806	2.92e-08	0.45193	35358	4911_GSTP1	30.7571
CCL16	rs201155809	17	35202176	G	C	-0.7201	0.052077	1.74e-43	0.00702	35369	4913_CCL16	191.203
CCL16	rs147253152	17	35502703	T	C	-0.2016	0.023494	9.42e-18	0.0363	35368	4913_CCL16	73.6321
CCL16	rs117517474	17	35556493	C	T	-0.4169	0.042634	1.39e-22	0.01071	35370	4913_CCL16	95.6206
CCL16	rs112903425	17	35833027	T	C	-0.6196	0.034242	3.5e-73	0.01802	35370	4913_CCL16	327.42
CCL16	rs62078064	17	35960344	T	G	-0.3935	0.007523	0	0.22801	35365	4913_CCL16	2735.94
CCL16	rs145550637	17	36050714	A	G	-1.0918	0.047147	1.22e-118	0.00889	35370	4913_CCL16	536.263
CCL16	rs11263776	17	36611889	A	G	0.0831	0.009512	2.42e-18	0.3056	35379	4913_CCL16	76.3235
CCL16	rs140379398	17	36913357	A	G	-0.346	0.034298	6.24e-24	0.01646	35375	4913_CCL16	101.769
LYZ	rs3730492	12	68808235	G	T	0.1367	0.023447	5.54e-09	0.03169	35363	4920_LYZ	33.9909
LYZ	rs142603793	12	68821858	A	G	0.1648	0.024837	3.24e-11	0.028	35362	4920_LYZ	44.0267
LYZ	rs7486911	12	69100391	A	G	0.1016	0.009611	4.07e-26	0.24428	35363	4920_LYZ	111.751
LYZ	rs6581886	12	69221310	C	T	-0.3507	0.006676	0	0.38815	35364	4920_LYZ	2759.55
LYZ	rs17225272	12	69433629	C	G	0.2381	0.012937	1.21e-75	0.11193	35365	4920_LYZ	338.728
LYZ	rs1152971	12	69919229	T	A	0.1523	0.013802	2.61e-28	0.09423	35366	4920_LYZ	121.763
CCL19	rs1810819	9	34659076	T	C	-0.0483	0.008571	1.75e-08	0.33245	35350	4922_CCL19	31.7564
MMP1	rs146313897	11	102266919	T	C	0.1738	0.018043	5.83e-22	0.05841	35362	4924_MMP1	92.7859
MMP1	rs117892034	11	102342643	T	C	0.208	0.01727	2.09e-33	0.06377	35362	4924_MMP1	145.058
MMP1	rs74675136	11	102591634	T	C	-0.8771	0.04129	3.89e-100	0.01078	35366	4924_MMP1	451.241
MMP1	rs470358	11	102797971	C	T	-0.1314	0.00895	8.38e-49	0.35849	35364	4924_MMP1	215.548
MMP1	rs1144393	11	102798678	C	T	0.3779	0.006269	0	0.35188	35362	4924_MMP1	3633.77
MMP1	rs12792912	11	102930574	G	T	0.1179	0.008561	3.81e-43	0.4684	35363	4924_MMP1	189.661
MMP1	rs1905067	11	103623262	T	A	0.108	0.012547	7.44e-18	0.13402	35358	4924_MMP1	74.0914
MMP13	rs17860571	11	102947442	G	T	0.0618	0.009175	1.63e-11	0.24865	35364	4925_MMP13	45.3696
SHBG	rs858519	17	7628647	C	T	0.1691	0.008188	9.52e-95	0.47003	35378	4929_SHBG	426.512
SHBG	rs138463539	17	7713065	A	G	0.1726	0.026542	7.88e-11	0.02382	35377	4929_SHBG	42.2877
SHBG	rs55662831	17	7726875	A	G	0.0865	0.008511	2.91e-24	0.36924	35379	4929_SHBG	103.293
STC1	rs13262489	8	23835137	T	C	0.1255	0.013654	3.89e-20	0.10108	35370	4930_STC1	84.4827
ANXA1	rs7357731	9	73175019	A	G	-0.3368	0.025326	2.36e-40	0.026	35358	4960_ANXA1	176.852
ANXA2	rs12911676	15	59354792	C	T	0.0824	0.012438	3.47e-11	0.1272	35368	4961_ANXA2	43.8888
ANXA2	rs80259650	15	59537771	T	G	0.2431	0.019792	1.12e-34	0.04534	35372	4961_ANXA2	150.866
ANXA2	rs2414649	15	59883035	G	T	0.0683	0.008304	1.95e-16	0.47103	35371	4961_ANXA2	67.6498
ANXA2	rs72744872	15	60331026	T	C	0.1298	0.009891	2.42e-39	0.23007	35369	4961_ANXA2	172.214
ANXA2	rs67827628	15	60390021	C	T	0.624	0.011162	0	0.09853	35366	4961_ANXA2	3125.25
ANXA2	rs150323374	15	60682309	C	G	0.3441	0.047418	3.96e-13	0.00757	35369	4961_ANXA2	52.6602
CDNF	rs79688957	10	14138082	C	T	-0.2483	0.024532	4.44e-24	0.02868	35367	4962_CDNF	102.444
CDNF	rs17154841	10	14203212	G	T	-0.4545	0.041702	1.17e-27	0.00887	35368	4962_CDNF	118.783
CDNF	rs79088080	10	14565121	A	G	-0.3312	0.03748	9.85e-19	0.01246	35368	4962_CDNF	78.0875
CDNF	rs61738953	10	14820083	G	C	-0.757	0.020946	5.29e-286	0.0401	35366	4962_CDNF	1306.14
CDNF	rs10906854	10	15193646	GGATTCTCTCTTGCCTGCCACC	GGATTCTCTCTTGTCTGCCACC	-0.0585	0.008309	1.92e-12	0.44972	35366	4962_CDNF	49.5695
CDNF	rs146083147	10	15443270	A	G	-0.4544	0.043314	9.51e-26	0.00864	35367	4962_CDNF	110.058
ERAP1	rs111968574	5	95782798	G	A	0.2301	0.014218	6.55e-59	0.0888	35348	4964_ERAP1	261.912
ERAP1	rs143406946	5	96169871	A	G	-0.61	0.061025	1.59e-23	0.00463	35348	4964_ERAP1	99.9181
ERAP1	rs4326166	5	96473624	T	C	0.3354	0.004743	0	0.28129	35348	4964_ERAP1	5000.57
ERAP1	rs78757066	5	96667695	C	A	-0.875	0.012447	0	0.03126	35349	4964_ERAP1	4941.82
ERAP1	rs75579997	5	96750847	A	G	0.6166	0.028391	1.38e-104	0.02049	35349	4964_ERAP1	471.678
ERAP1	rs27433	5	96774231	G	T	-0.8593	0.006239	0	0.12704	35349	4964_ERAP1	18969.7
ERAP1	rs144865827	5	96870713	T	G	1.0771	0.0439	6.2e-133	0.00953	35348	4964_ERAP1	601.981
ERAP1	rs147414420	5	96891447	G	A	-0.7297	0.020961	1.55e-265	0.03628	35348	4964_ERAP1	1211.89
ERAP1	rs2548422	5	97273671	G	A	0.274	0.026616	7.45e-25	0.02457	35346	4964_ERAP1	105.978
ERAP1	rs114207572	5	97686595	C	T	0.28	0.028682	1.63e-22	0.01929	35342	4964_ERAP1	95.3009
ERAP1	rs116290387	5	97737699	A	G	0.2666	0.035284	4.16e-14	0.01387	35340	4964_ERAP1	57.0906
ERAP1	rs10066356	5	97792422	T	A	-0.3664	0.019326	3.69e-80	0.04442	35342	4964_ERAP1	359.44
CAPG	rs78163036	2	85119269	A	G	0.0709	0.010993	1.12e-10	0.16503	35343	4968_CAPG	41.5968
CAPG	rs72934690	2	85303276	A	G	-0.1444	0.017065	2.63e-17	0.06118	35344	4968_CAPG	71.6014
CAPG	rs950362	2	85349849	A	G	-1.2075	0.025239	0	0.0169	35344	4968_CAPG	2288.92
CAPG	rs62162757	2	85429665	A	C	0.195	0.008686	1.31e-111	0.32789	35342	4968_CAPG	503.999
CA1	rs150027632	8	85035377	A	C	-0.1459	0.020566	1.3e-12	0.04112	35349	4969_CA1	50.3281
CA1	rs2725290	8	85374801	C	T	0.1008	0.01007	1.38e-23	0.19372	35349	4969_CA1	100.199
CA1	rs117634905	8	85629747	G	A	-1.0942	0.045695	1.02e-126	0.00789	35347	4969_CA1	573.398
CTSZ	rs127432	20	58609221	C	T	0.0623	0.008404	1.24e-13	0.47159	35374	4971_CTSZ	54.9546
CTSZ	rs7353214	20	58963585	G	C	0.0682	0.008726	5.46e-15	0.35802	35381	4971_CTSZ	61.0855
CTSZ	rs148370779	20	59027157	T	C	-1.6072	0.024496	0	0.01666	35381	4971_CTSZ	4304.77
CTSZ	rs77816791	20	59422598	C	T	-0.2022	0.029587	8.25e-12	0.02143	35378	4971_CTSZ	46.7047
CTSZ	rs141127040	20	59453992	A	C	-0.2229	0.032771	1.03e-11	0.01619	35377	4971_CTSZ	46.2637
DBNL	rs56665454	7	44037871	T	C	0.0716	0.008425	1.92e-17	0.35519	35355	4978_DBNL	72.2248
DPT	rs3916568	1	168545940	T	C	-0.1027	0.010408	5.74e-23	0.2066	35364	4979_DPT	97.3658
DPT	rs11591169	1	168688857	A	G	0.4007	0.040239	2.33e-23	0.01056	35362	4979_DPT	99.1618
DPT	rs7542028	1	168718584	T	C	0.1446	0.01545	8.01e-21	0.08105	35362	4979_DPT	87.5951
DPT	rs761519	1	168727116	A	T	0.318	0.006614	0	0.46571	35362	4979_DPT	2311.67
DPT	rs78637095	1	168735147	A	G	0.3804	0.019729	7.66e-83	0.04773	35362	4979_DPT	371.767
DPT	rs981258	1	168949432	AAT	TAT	0.1293	0.008481	1.77e-52	0.43845	35361	4979_DPT	232.436
DPT	rs75969334	1	169056900	G	A	-0.5249	0.029766	1.35e-69	0.02013	35361	4979_DPT	310.965
PI3	rs6073532	20	44731172	T	C	0.2567	0.033398	1.52e-14	0.0155	35370	4982_PI3	59.076
PI3	rs17332620	20	45148865	T	C	0.3382	0.010174	2.57e-242	0.20122	35368	4982_PI3	1105
PI3	rs2297201	20	46056339	T	C	0.1211	0.01962	6.74e-10	0.04737	35369	4982_PI3	38.097
ESD	rs79668640	13	46334718	C	T	-0.1824	0.021345	1.28e-17	0.035	35360	4984_ESD	73.0226
ESD	rs2298087	13	46777268	C	T	-0.3585	0.013851	1.03e-147	0.08957	35360	4984_ESD	669.909
ESD	rs17069005	13	46849983	G	A	-0.0954	0.013866	5.97e-12	0.0936	35366	4984_ESD	47.3363
FGG	rs4220	4	154570607	A	G	0.1767	0.011391	2.87e-54	0.15374	35381	4989_FGG	240.63
GP1BA	rs117107082	17	4841942	T	C	-0.1759	0.025927	1.17e-11	0.02592	35379	4990_GP1BA	46.0285
GP1BA	rs72835078	17	4923297	T	G	0.2536	0.014843	1.91e-65	0.08167	35379	4990_GP1BA	291.914
GP1BA	rs238241	17	4947777	G	A	0.1685	0.017671	1.49e-21	0.0578	35381	4990_GP1BA	90.9238
GP1BA	rs117240565	17	5788807	A	G	-0.1331	0.020389	6.66e-11	0.04322	35377	4990_GP1BA	42.6152
GPC5	rs117858485	13	90475235	T	C	0.1462	0.026086	2.09e-08	0.02468	35362	4991_GPC5	31.4109
GPC5	rs146289236	13	90574982	C	T	-0.1993	0.029922	2.73e-11	0.01785	35360	4991_GPC5	44.3643
GPC5	rs118047365	13	90771070	A	G	0.1534	0.024684	5.14e-10	0.02878	35361	4991_GPC5	38.6207
GPC5	rs78782477	13	91147747	A	C	-0.16	0.023243	5.82e-12	0.03314	35355	4991_GPC5	47.3866
GPC5	rs1330064	13	91405002	A	G	-0.2067	0.008703	1.06e-124	0.31533	35355	4991_GPC5	564.083
GPC5	rs547293	13	91750863	C	T	-0.4163	0.008646	0	0.16885	35355	4991_GPC5	2318.37
GPC5	rs7981451	13	91803777	GATAGACACACACACACACACACACACACAG	GACAGACACACACACACACACACACACACAG	-0.4912	0.032486	1.19e-51	0.01684	35346	4991_GPC5	228.625
GPC5	rs146360682	13	91914290	G	T	0.1895	0.029345	1.06e-10	0.01994	35358	4991_GPC5	41.7014
GPC5	rs77061079	13	93362509	A	C	0.144	0.016488	2.47e-18	0.06579	35363	4991_GPC5	76.2762
GPC5	rs140134477	13	93433776	T	C	-0.2212	0.030782	6.67e-13	0.01943	35364	4991_GPC5	51.6389
GRN	rs16940462	17	44030998	C	A	-0.1178	0.0183	1.22e-10	0.05389	35373	4992_GRN	41.437
GRN	rs5848	17	44352876	T	C	-0.2177	0.00937	2.05e-119	0.25559	35370	4992_GRN	539.806
GRN	rs35283843	17	44558348	C	T	-0.1125	0.018391	9.54e-10	0.05305	35367	4992_GRN	37.4192
GRN	rs17759537	17	45340092	A	G	-0.1491	0.024397	9.87e-10	0.02864	35364	4992_GRN	37.3493
HRG	rs73175579	3	185806391	A	C	-0.1536	0.02584	2.78e-09	0.03213	35359	4996_HRG	35.3344
HRG	rs7619432	3	186235962	T	G	0.1491	0.016671	3.77e-19	0.07912	35354	4996_HRG	79.9893
HRG	rs6444134	3	186475135	T	C	0.2005	0.009461	1.14e-99	0.35567	35366	4996_HRG	449.112
HRG	rs7627243	3	186520043	TAGGAAAAA	TGGGAAAAA	0.2621	0.009952	7.21e-153	0.28229	35367	4996_HRG	693.607
HRG	rs66965282	3	186640979	G	A	1.1096	0.008984	0	0.11299	35367	4996_HRG	15254.3
HRG	rs77978145	3	186983634	T	A	0.1325	0.015988	1.16e-16	0.08644	35360	4996_HRG	68.6821
HRG	rs77278673	3	187437604	A	G	-0.1287	0.012705	4.06e-24	0.14891	35367	4996_HRG	102.614
LGALS3BP	rs9916673	17	78947889	T	C	-0.0771	0.011173	5.18e-12	0.17042	35386	5000_LGALS3BP	47.6178
LGALS3BP	rs3826311	17	78975444	C	T	0.1991	0.010442	4.79e-81	0.20273	35383	5000_LGALS3BP	363.559
MAPK12	rs732405	22	50190863	G	T	0.0955	0.009193	2.81e-25	0.25985	35335	5005_MAPK12	107.918
MAPK12	rs3817818	22	50260902	G	C	-0.2159	0.008187	3.02e-153	0.42745	35334	5005_MAPK12	695.434
MAPK13	rs10447396	6	36145821	A	G	0.1156	0.009245	7.04e-36	0.24445	35356	5006_MAPK13	156.351
AK1	rs9919018	9	127880476	A	G	-0.0601	0.009451	2.03e-10	0.24427	35357	5012_AK1	40.4383
PLA2G7	rs146031799	6	46122833	A	G	-0.1085	0.018231	2.66e-09	0.05872	35361	5015_PLA2G7	35.4192
PLA2G7	rs995946	6	46554493	T	C	0.1655	0.018096	5.92e-20	0.05729	35359	5015_PLA2G7	83.6432
PLA2G7	rs35884480	6	46664857	C	T	0.0935	0.016391	1.17e-08	0.07355	35359	5015_PLA2G7	32.5396
PLA2G7	rs72869765	6	46784232	C	T	-0.2392	0.035772	2.28e-11	0.01513	35358	5015_PLA2G7	44.7132
PLA2G7	rs115054514	6	46974036	T	A	-0.3931	0.035113	4.3e-29	0.01603	35357	5015_PLA2G7	125.334
PLA2G7	rs75217797	6	47584259	T	C	-0.3485	0.032645	1.33e-26	0.01633	35362	5015_PLA2G7	113.965
PRDX6	rs6660804	1	173469260	A	C	0.1228	0.011447	7.51e-27	0.14748	35352	5018_PRDX6	115.084
PPA1	rs2271693	10	70116838	A	G	-0.1213	0.014599	9.65e-17	0.08387	35368	5021_PPA1	69.036
PPA1	rs10823500	10	70245434	G	A	0.1753	0.008129	3.76e-103	0.41197	35372	5021_PPA1	465.039
FAP	rs188235382	2	161893728	A	G	0.2226	0.032062	3.85e-12	0.01672	35342	5029_FAP	48.2024
FAP	rs76713183	2	162197789	C	A	-0.2099	0.024252	4.92e-18	0.03043	35341	5029_FAP	74.9083
FAP	rs10490425	2	162210947	T	A	0.7805	0.033439	1.7e-120	0.01584	35341	5029_FAP	544.803
FAP	rs78722278	2	162219117	G	A	0.2808	0.024186	3.66e-31	0.0296	35341	5029_FAP	134.793
FAP	rs79900435	2	162404944	T	C	-0.1587	0.023721	2.23e-11	0.03107	35342	5029_FAP	44.7598
PRSS2	rs17712869	7	141986250	C	G	-0.1256	0.015743	1.49e-15	0.07914	35370	5034_PRSS2	63.6509
PRSS2	rs11764767	7	142443472	A	G	-0.0659	0.009503	4.07e-12	0.27724	35368	5034_PRSS2	48.0894
PRSS2	rs111448384	7	142486149	T	C	0.2352	0.024797	2.42e-21	0.0312	35369	5034_PRSS2	89.9656
PRSS2	rs1799886	7	142800839	C	T	0.2038	0.008582	1.19e-124	0.41013	35374	5034_PRSS2	563.938
PRSS2	rs77758012	7	143433227	T	C	-0.3901	0.036834	3.29e-26	0.01353	35373	5034_PRSS2	112.164
TNFAIP6	rs4233661	2	150587819	C	G	0.0957	0.008409	5.23e-30	0.36498	35345	5036_TNFAIP6	129.52
TNFAIP6	rs289953	2	151143485	C	T	0.3585	0.006161	0	0.38161	35346	5036_TNFAIP6	3385.91
TNFAIP6	rs113446745	2	151274601	A	G	-0.6825	0.029541	4.25e-118	0.01926	35346	5036_TNFAIP6	533.771
TNFAIP6	rs150477978	2	151335025	T	C	-0.4642	0.045461	1.77e-24	0.00738	35346	5036_TNFAIP6	104.264
TNFAIP6	rs193197864	2	151342439	G	A	0.2105	0.027599	2.4e-14	0.02204	35345	5036_TNFAIP6	58.1725
TNFAIP6	rs35801458	2	151816012	T	C	-0.3826	0.044532	8.58e-18	0.00853	35340	5036_TNFAIP6	73.8152
TNFAIP6	rs142660590	2	151942883	C	T	-0.2409	0.019474	3.77e-35	0.04633	35343	5036_TNFAIP6	153.025
TNFAIP6	rs28816809	2	152289171	T	C	0.2971	0.033083	2.7e-19	0.0158	35345	5036_TNFAIP6	80.6484
TNFAIP6	rs114401900	2	152334857	C	T	0.1944	0.031554	7.23e-10	0.01707	35345	5036_TNFAIP6	37.9563
CD274	rs1411262	9	5459419	T	C	-0.2424	0.00887	1.91e-164	0.25993	35368	5060_CD274	746.824
CD274	rs6476985	9	5517559	T	C	-0.0803	0.013785	5.71e-09	0.09121	35367	5060_CD274	33.9326
ICOSLG	rs56124762	21	44238591	G	A	-0.0798	0.009203	4.28e-18	0.25396	35265	5061_ICOSLG	75.1877
CD244	rs114594620	1	160731600	C	T	-0.2645	0.02646	1.58e-23	0.02348	35360	5063_CD244	99.9244
CD244	rs113896482	1	160862395	T	C	0.1251	0.021461	5.57e-09	0.03508	35365	5063_CD244	33.9793
CD300C	rs75186766	17	74299355	T	G	-0.5707	0.044989	7.13e-37	0.00767	35379	5066_CD300C	160.917
CD300C	rs72844326	17	74462952	G	T	-0.6071	0.020092	1.45e-200	0.04222	35377	5066_CD300C	913.007
CD300C	rs1699602	17	74564392	A	C	0.0968	0.010266	4.12e-21	0.20362	35380	5066_CD300C	88.9095
CD300C	rs76081401	17	74646399	A	G	-0.3093	0.03727	1.05e-16	0.01252	35380	5066_CD300C	68.8717
CD55	rs148838761	1	207061657	T	G	-0.1538	0.022591	9.9e-12	0.03459	35374	5069_CD55	46.3491
CD55	rs72742944	1	207127988	A	G	-0.2753	0.017933	3.44e-53	0.05632	35369	5069_CD55	235.671
CD55	rs4844574	1	207199596	C	G	-0.393	0.007823	0	0.22014	35370	5069_CD55	2523.7
CD55	rs2179634	1	207889722	A	G	0.059	0.008954	4.43e-11	0.32448	35369	5069_CD55	43.418
CD55	rs12032925	1	208107752	G	T	-0.0881	0.012355	9.97e-13	0.13016	35368	5069_CD55	50.8471
EPHA10	rs12074120	1	37731729	G	T	0.078	0.008841	1.12e-18	0.27252	35379	5076_EPHA10	77.8371
EPHB6	rs10243942	7	142426465	T	C	-0.0716	0.008308	6.82e-18	0.45164	35368	5078_EPHB6	74.2734
EPHB6	rs116887927	7	142701560	G	A	0.2209	0.029022	2.71e-14	0.02132	35373	5078_EPHB6	57.9344
EPHB6	rs8177107	7	142856383	G	A	-0.2683	0.010845	4.06e-135	0.17522	35374	5078_EPHB6	612.043
IL20RA	rs1167852	6	137017711	T	A	-0.0622	0.009041	5.99e-12	0.26379	35364	5085_IL20RA	47.3312
IL22RA2	rs3778288	6	136180479	A	G	-1.0405	0.068238	1.69e-52	0.00383	35365	5087_IL22RA2	232.505
IL22RA2	rs117374340	6	136205387	A	G	0.129	0.02309	2.31e-08	0.03264	35364	5087_IL22RA2	31.2127
IL22RA2	rs6904512	6	137159635	TTT	TTC	-0.4815	0.038039	1.01e-36	0.01152	35362	5087_IL22RA2	160.227
IL22RA2	rs6928015	6	137196747	TGTATTTTTTTTTTTTTTTTTG	TGTAGTTTTTTTTTTTTTTTTG	0.1409	0.01237	4.64e-30	0.13347	35354	5087_IL22RA2	129.743
IL22RA2	rs74316837	6	137342325	C	T	-0.1167	0.020962	2.59e-08	0.0415	35362	5087_IL22RA2	30.9939
IL7R	rs10058572	5	35880754	TTTTTGTTTGTTTGTTTGTTTGT	TGTTTGTTTGTTTGTTTGTTTGT	-0.0794	0.008314	1.29e-21	0.34653	35381	5089_IL7R	91.2055
LILRB1	rs78758748	19	54342285	G	C	0.1666	0.010949	2.76e-52	0.18415	35368	5090_LILRB1	231.527
LILRB1	rs7507320	19	54424086	G	A	-0.1287	0.010671	1.71e-33	0.19324	35368	5090_LILRB1	145.461
LILRB1	rs2042288	19	54502771	G	A	-0.7219	0.012638	0	0.05026	35372	5090_LILRB1	3262.85
LILRB1	rs73614672	19	54647416	G	A	0.6266	0.017588	5.27e-278	0.06031	35378	5090_LILRB1	1269.25
LILRB1	rs11574578	19	54666876	A	G	-0.2265	0.014346	3.72e-56	0.09632	35373	5090_LILRB1	249.273
LILRB1	rs192288566	19	54667482	C	G	0.3119	0.013551	3.2e-117	0.12083	35373	5090_LILRB1	529.771
LILRB1	rs113289977	19	54724551	A	G	-0.1457	0.025054	6.05e-09	0.03	35372	5090_LILRB1	33.8193
LILRB1	rs2305786	19	55379047	A	G	0.0709	0.00857	1.3e-16	0.43988	35383	5090_LILRB1	68.4433
LILRB1	rs117868499	19	55454908	A	G	-0.2234	0.021226	6.63e-26	0.04197	35381	5090_LILRB1	110.772
LILRB1	rs191514554	19	55469932	C	G	0.2972	0.034803	1.35e-17	0.01478	35381	5090_LILRB1	72.923
LILRB2	rs10426018	19	54237160	T	C	0.3619	0.035357	1.37e-24	0.01836	35370	5091_LILRB2	104.767
LILRB2	rs1889418	19	54251862	T	C	-0.8398	0.011074	0	0.08598	35369	5091_LILRB2	5750.99
LILRB2	rs146683137	19	54274733	C	T	0.3992	0.026823	4.27e-50	0.03203	35370	5091_LILRB2	221.496
LILRB2	rs437236	19	54282486	G	C	-0.9431	0.034631	2.66e-163	0.01906	35369	5091_LILRB2	741.627
LILRB2	rs150008852	19	54386656	A	G	-0.2529	0.029628	1.39e-17	0.02646	35369	5091_LILRB2	72.8606
LILRB2	rs117289898	19	54440705	C	T	-0.2787	0.041316	1.52e-11	0.01308	35371	5091_LILRB2	45.5027
LILRB2	rs4020195	19	54751294	G	A	0.0854	0.011717	3.13e-13	0.22734	35371	5091_LILRB2	53.123
LILRB2	rs4020189	19	54760150	AA	TA	-0.2952	0.041466	1.09e-12	0.01314	35372	5091_LILRB2	50.6814
LILRB2	rs72629114	19	54834807	A	G	0.1113	0.012077	3.1e-20	0.20822	35372	5091_LILRB2	84.9322
JAG1	rs2423507	20	10633691	G	C	0.0692	0.008563	6.42e-16	0.33934	35378	5092_JAG1	65.3071
JAG1	rs1051412	20	10673914	AC	AA	0.0452	0.008159	3.03e-08	0.4442	35379	5092_JAG1	30.6904
KIR2DL4	rs149314836	19	54752960	T	G	-0.1209	0.009752	2.68e-35	0.24627	35372	5095_KIR2DL4	153.697
KIR2DL4	rs146426067	19	54764435	G	C	-0.14	0.021959	1.82e-10	0.03507	35372	5095_KIR2DL4	40.6472
KIR2DL4	rs377155038	19	54768645	G	A	-0.185	0.03215	8.71e-09	0.01809	35372	5095_KIR2DL4	33.1117
KIR2DL4	rs12976350	19	54827124	C	T	-0.2608	0.008515	4.95e-206	0.38791	35372	5095_KIR2DL4	938.093
KIR2DL4	rs2916049	19	54832638	G	A	-0.1789	0.010366	9.74e-67	0.20752	35371	5095_KIR2DL4	297.85
KIR2DL4	rs374763999	19	54895046	C	T	-0.0929	0.00877	3.2e-26	0.31731	35370	5095_KIR2DL4	112.21
CD200R1	rs62263730	3	112859161	A	G	0.1152	0.008424	1.43e-42	0.3474	35363	5103_CD200R1	187.011
RTN4R	rs62222320	22	19559919	C	T	-0.2343	0.027981	5.6e-17	0.02476	35349	5105_RTN4R	70.1162
RTN4R	rs4819523	22	19810549	C	G	0.064	0.009069	1.7e-12	0.35109	35356	5105_RTN4R	49.8014
RTN4R	rs75765	22	20187436	T	C	-0.2929	0.009608	4.03e-204	0.26994	35361	5105_RTN4R	929.336
RTN4R	rs855050	22	20260868	A	G	-0.1606	0.008661	9.29e-77	0.484	35352	5105_RTN4R	343.839
RTN4R	rs117170873	22	20297133	T	C	0.2643	0.026547	2.38e-23	0.02812	35352	5105_RTN4R	99.1205
NOTCH1	rs369430724	9	136204776	C	T	-0.253	0.031614	1.22e-15	0.01744	35266	5107_NOTCH1	64.0445
NOTCH1	rs9411207	9	136514099	T	C	0.0968	0.008839	6.5e-28	0.32159	35270	5107_NOTCH1	119.935
NOTCH3	rs10417239	19	15183913	A	G	0.113	0.012723	6.59e-19	0.12757	35375	5108_NOTCH3	78.882
NRCAM	rs1034826	7	108443160	C	T	-0.0679	0.009752	3.35e-12	0.22809	35365	5109_NRCAM	48.4788
NRXN3	rs118164450	14	78399346	A	G	0.1279	0.02186	4.89e-09	0.03602	35354	5111_NRXN3	34.2327
NRXN3	rs34121288	14	79113875	T	C	-0.1599	0.008657	3.55e-76	0.34084	35355	5111_NRXN3	341.163
NRXN3	rs17598373	14	79349173	C	T	-0.0895	0.008244	1.87e-27	0.45795	35353	5111_NRXN3	117.861
NRXN3	rs4540997	14	79899803	T	C	-0.1133	0.009547	1.75e-32	0.24649	35354	5111_NRXN3	140.84
CD200	rs7619941	3	112337567	G	A	0.128	0.015789	5.18e-16	0.0677	35359	5112_CD200	65.722
ROBO2	rs73102427	3	76893679	A	G	-0.0978	0.016925	7.54e-09	0.06484	35341	5116_ROBO2	33.3903
ROBO2	rs78908809	3	77581703	A	G	0.1143	0.01423	9.56e-16	0.09586	35343	5116_ROBO2	64.5183
ROBO2	rs150130692	3	78385270	A	G	-0.1873	0.027541	1.04e-11	0.02204	35345	5116_ROBO2	46.2505
SEMA6B	rs10404223	19	4549634	G	A	0.0917	0.008314	2.77e-28	0.48158	35349	5121_SEMA6B	121.652
SEMA6B	rs73920854	19	4569123	C	G	0.1244	0.022741	4.49e-08	0.03315	35353	5121_SEMA6B	29.9241
ICAM5	rs8100972	19	10060124	G	T	0.0634	0.008699	3.14e-13	0.4968	35372	5124_ICAM5	53.1178
ICAM5	rs73009299	19	10106159	T	G	-0.0983	0.013988	2.11e-12	0.10717	35369	5124_ICAM5	49.3851
ICAM5	rs147522862	19	10139437	T	C	-0.3915	0.031801	7.9e-35	0.01842	35375	5124_ICAM5	151.559
ICAM5	rs5030347	19	10273928	A	C	-0.4809	0.007857	0	0.1762	35376	5124_ICAM5	3746.24
ICAM5	rs12460655	19	10603757	T	G	-0.4248	0.021005	6.04e-91	0.04405	35377	5124_ICAM5	409
ICAM5	rs3786721	19	11035823	C	T	-0.0879	0.008676	4.02e-24	0.49892	35378	5124_ICAM5	102.645
SLAMF6	rs12137007	1	160493616	G	A	-0.2124	0.010478	2.34e-91	0.17654	35350	5128_SLAMF6	410.915
SLAMF6	rs6662608	1	160545988	ATCTTTTTTTTTTTTTT	ATCTTTTTTTTTTTTTC	0.0576	0.008885	8.99e-11	0.28362	35352	5128_SLAMF6	42.0272
SCARF1	rs7218571	17	1252876	G	A	0.0799	0.011144	7.51e-13	0.18139	35350	5129_SCARF1	51.4057
SCARF1	rs75659293	17	1557901	C	G	-0.0954	0.014439	3.92e-11	0.09822	35356	5129_SCARF1	43.6538
SCARF1	rs4790660	17	1587670	A	C	-0.1079	0.008589	3.42e-36	0.43527	35346	5129_SCARF1	157.818
SCARF1	rs36048924	17	1631834	A	G	0.3688	0.007076	0	0.37284	35355	5129_SCARF1	2716.48
SCARF1	rs117947741	17	2115801	A	G	0.1288	0.022284	7.48e-09	0.03719	35364	5129_SCARF1	33.4076
TNFRSF19	rs61947047	13	23579770	T	C	0.1045	0.00878	1.15e-32	0.28647	35380	5131_TNFRSF19	141.659
IL27RA	rs113838482	19	13685589	C	G	0.148	0.024365	1.25e-09	0.03594	35374	5132_IL27RA	36.897
IL27RA	rs11667546	19	13957898	T	C	-0.5714	0.008624	0	0.17284	35372	5132_IL27RA	4389.98
IL27RA	rs62122122	19	14044781	C	T	-0.8688	0.046829	7.74e-77	0.00907	35371	5132_IL27RA	344.199
IL27RA	rs76543168	19	14050824	T	C	0.4347	0.037023	7.82e-32	0.01487	35370	5132_IL27RA	137.859
IL27RA	rs149340507	19	14060922	A	G	-0.4487	0.025895	2.92e-67	0.03231	35369	5132_IL27RA	300.248
IL27RA	rs34317732	19	14061996	T	C	-0.7632	0.031257	1.13e-131	0.02221	35369	5132_IL27RA	596.187
IL27RA	rs150720598	19	14208400	A	G	0.2154	0.022898	5.11e-21	0.04041	35369	5132_IL27RA	88.4904
IL27RA	rs73517823	19	14409267	A	G	-0.2022	0.027827	3.7e-13	0.02744	35370	5132_IL27RA	52.7995
IL27RA	rs2420542	19	14415307	T	C	0.4074	0.053132	1.75e-14	0.00716	35370	5132_IL27RA	58.7936
IL27RA	rs11671501	19	14596218	C	T	0.055	0.009812	2.08e-08	0.30926	35376	5132_IL27RA	31.4203
HAVCR2	rs115259373	5	156161698	G	A	0.1978	0.029507	2.03e-11	0.01919	35349	5134_HAVCR2	44.9368
HAVCR2	rs147890207	5	156313159	A	G	0.2696	0.029857	1.72e-19	0.01906	35349	5134_HAVCR2	81.5356
HAVCR2	rs79727823	5	156777707	G	A	-0.2316	0.015948	8.79e-48	0.06604	35350	5134_HAVCR2	210.894
HAVCR2	rs1975026	5	156943818	G	A	-0.4365	0.008688	0	0.15158	35351	5134_HAVCR2	2524.23
HAVCR2	rs727588	5	157272119	C	A	-0.0889	0.008121	6.84e-28	0.46341	35353	5134_HAVCR2	119.835
HAVCR2	rs115940461	5	157933878	C	A	0.2827	0.018414	3.39e-53	0.04976	35358	5134_HAVCR2	235.698
UNC5C	rs56022733	4	95347572	A	G	-0.0817	0.01281	1.8e-10	0.11014	35337	5139_UNC5C	40.6767
UNC5C	rs17383694	4	95487905	G	A	0.1674	0.008324	5.95e-90	0.39761	35338	5139_UNC5C	404.433
UNC5C	rs199995337	4	95593098	T	G	-0.0953	0.011707	3.95e-16	0.14045	35338	5139_UNC5C	66.2666
NMT1	rs1053733	17	45105660	A	G	0.0461	0.008173	1.69e-08	0.40068	35368	5196_NMT1	31.8155
PPID	rs17843929	4	158715961	T	C	0.2657	0.009163	7e-185	0.2608	35354	5202_PPID	840.829
PPID	rs112970794	4	159058781	T	C	-0.1684	0.018911	5.34e-19	0.04802	35356	5202_PPID	79.2967
GCKR	rs1260326	2	27508073	C	T	0.0866	0.008392	5.75e-25	0.34132	35373	5223_GCKR	106.489
GCKR	rs12621136	2	27649268	AAAAAAAA	CAAAAAAA	0.0669	0.011198	2.31e-09	0.14913	35376	5223_GCKR	35.692
PDK1	rs35783685	2	172458199	T	C	-0.0557	0.009363	2.69e-09	0.23407	35366	5227_PDK1	35.39
PDK1	rs35022330	2	172548130	GGGGCAGGC	AGGGCAGGC	-0.2042	0.009759	3.27e-97	0.20531	35362	5227_PDK1	437.825
PDK1	rs6723229	2	172783839	T	A	0.0469	0.008545	4.06e-08	0.31994	35363	5227_PDK1	30.1246
PCSK9	rs11591147	1	55039974	T	G	-0.8924	0.038789	3.99e-117	0.01208	35363	5231_PCSK9	529.3
PCSK9	rs472495	1	55055640	T	G	0.1566	0.008618	8.88e-74	0.35728	35364	5231_PCSK9	330.195
PCSK9	rs11206517	1	55060755	G	T	0.2014	0.018597	2.49e-27	0.0515	35364	5231_PCSK9	117.282
PCSK9	rs139110774	1	55474978	A	C	-0.2664	0.044812	2.77e-09	0.00895	35366	5231_PCSK9	35.3411
PCSK9	rs147720706	1	55802735	T	C	0.136	0.023285	5.2e-09	0.03337	35365	5231_PCSK9	34.1134
PCSK9	rs80098465	1	55858121	A	G	-0.2826	0.023975	4.54e-32	0.03091	35365	5231_PCSK9	138.94
PPIE	rs116148615	1	39643937	C	T	-0.0941	0.015562	1.48e-09	0.07375	35378	5238_PPIE	36.5636
PPIE	rs7520588	1	39748853	A	T	-0.2873	0.008201	7.67e-269	0.42629	35378	5238_PPIE	1227.26
PDE5A	rs13101740	4	119075490	A	G	0.4127	0.043136	1.1e-21	0.00877	35350	5256_PDE5A	91.5354
PDE5A	rs2389874	4	119633836	G	A	-0.1916	0.008336	6.53e-117	0.37929	35353	5256_PDE5A	528.294
PDE5A	rs28646193	4	120317840	A	T	-0.182	0.027371	2.94e-11	0.02256	35354	5256_PDE5A	44.2142
VAV1	rs36097961	19	6850756	T	C	-0.1123	0.013589	1.41e-16	0.09873	35373	5275_VAV1	68.2943
CCL11	rs4795886	17	34185426	G	A	0.0554	0.008129	9.43e-12	0.45483	35374	5301_CCL11	46.4457
CCL11	rs1989357	17	34227435	T	A	-0.1157	0.008288	2.71e-44	0.39124	35374	5301_CCL11	194.88
F2	rs3136516	11	46739206	A	G	-0.0971	0.007908	1.18e-34	0.43793	35376	5316_F2	150.767
F2	rs113908435	11	47446963	T	C	0.0977	0.016804	6.1e-09	0.05598	35376	5316_F2	33.8037
F2	rs145619451	11	47533716	G	A	-0.2147	0.033315	1.16e-10	0.01444	35377	5316_F2	41.5322
CD86	rs2681406	3	122063038	C	T	0.0686	0.009582	8.12e-13	0.21909	35369	5337_CD86	51.255
S100A9	rs3014874	1	153365467	A	G	-0.0537	0.00938	1.04e-08	0.25791	35360	5339_S100A9	32.775
CPNE1	rs58427177	20	35218053	T	C	-0.8276	0.032498	4.69e-143	0.01712	35362	5346_CPNE1	648.526
CPNE1	rs11696173	20	35376948	T	C	-0.6745	0.027758	2.01e-130	0.02494	35366	5346_CPNE1	590.456
CPNE1	rs58029146	20	35449892	A	G	-0.5805	0.009279	0	0.13094	35366	5346_CPNE1	3913.83
CPNE1	rs113668632	20	35790284	G	T	0.169	0.020165	5.25e-17	0.04807	35366	5346_CPNE1	70.2388
CPNE1	rs112967774	20	36032076	A	G	0.147	0.026179	1.96e-08	0.02647	35365	5346_CPNE1	31.5303
CPNE1	rs11698142	20	36033408	G	A	-0.4842	0.073214	3.75e-11	0.00348	35365	5346_CPNE1	43.7382
CPNE1	rs79102969	20	36192973	T	C	-0.4501	0.023732	3.26e-80	0.03253	35367	5346_CPNE1	359.707
CPNE1	rs2425204	20	36268736	CTAAG	CTAAA	0.1549	0.018923	2.71e-16	0.05363	35367	5346_CPNE1	67.0074
CPNE1	rs117120683	20	36321191	A	C	-0.4262	0.072243	3.65e-09	0.00353	35365	5346_CPNE1	34.8045
DLL1	rs9459966	6	170176953	A	G	-0.0573	0.009003	1.96e-10	0.29643	34944	5349_DLL1	40.5074
DLL1	rs9356631	6	170278382	G	A	0.0983	0.008374	8.02e-32	0.41702	34944	5349_DLL1	137.797
GPC6	rs1535692	13	94382495	A	G	-0.0662	0.009584	4.94e-12	0.23698	35372	5350_GPC6	47.7114
IL1RN	rs4848312	2	113037620	G	A	-0.1256	0.008695	2.71e-47	0.31234	35360	5353_IL1RN	208.66
IL1RN	rs55709272	2	113109711	C	T	-0.1784	0.007949	1.54e-111	0.48871	35356	5353_IL1RN	503.692
IL1RN	rs139133059	2	113308958	G	T	-0.2542	0.03815	2.68e-11	0.01089	35352	5353_IL1RN	44.3979
TNFSF14	rs113790324	19	6661524	T	C	-0.0705	0.011685	1.61e-09	0.15039	35375	5355_TNFSF14	36.4016
TNFSF14	rs413141	19	6675978	G	A	-0.1741	0.011604	6.93e-51	0.14195	35374	5355_TNFSF14	225.103
OMD	rs141960185	9	92587418	A	G	-0.1123	0.016612	1.38e-11	0.06996	35359	5358_OMD	45.6999
SEMA3E	rs111837525	7	82393075	AAGGAAGGCAGGCAGGCAGGCAGGCAGGCAGGCAGGCAGGG	AAGGAAGGAAGGCAGGCAGGCAGGCAGGCAGGCAGGCAGGG	-0.3892	0.023112	1.24e-63	0.03359	35347	5363_SEMA3E	283.577
SEMA3E	rs9649650	7	82395257	T	C	0.1343	0.010386	3e-38	0.18061	35350	5363_SEMA3E	167.207
SEMA3E	rs2877	7	83135109	G	C	0.3496	0.005457	0	0.33845	35348	5363_SEMA3E	4104.26
SEMA3E	rs2709926	7	83400426	T	G	0.4047	0.006398	0	0.20726	35353	5363_SEMA3E	4001.09
SEMA3E	rs117637256	7	83515251	C	T	-0.8532	0.010435	0	0.06248	35352	5363_SEMA3E	6685.24
SEMA3E	rs552542437	7	83592177	T	A	-0.9863	0.056307	1.07e-68	0.00514	35352	5363_SEMA3E	306.827
SEMA3E	rs118126619	7	83647552	G	T	0.5737	0.025669	1.22e-110	0.02512	35352	5363_SEMA3E	499.519
SEMA3E	rs571456066	7	84063173	C	T	-0.2273	0.028265	8.85e-16	0.01962	35349	5363_SEMA3E	64.6697
SEMA3E	rs76678080	7	84228692	C	G	-0.1419	0.017941	2.59e-15	0.05384	35347	5363_SEMA3E	62.5564
FAS	rs1998629	10	88904526	T	A	0.0799	0.00917	2.97e-18	0.2739	35358	5392_FAS	75.9198
FAS	rs9658742	10	89005134	C	G	0.0779	0.008197	2.04e-21	0.46324	35357	5392_FAS	90.3161
FAS	rs7911226	10	89009208	G	A	-0.2358	0.008958	1.05e-152	0.28445	35356	5392_FAS	692.892
FAS	rs189960088	10	89725562	A	G	-0.409	0.068133	1.94e-09	0.00328	35359	5392_FAS	36.0356
LEPR	rs12081048	1	64682629	G	T	0.139	0.02533	4.08e-08	0.0236	35335	5400_LEPR	30.1134
LEPR	rs141771727	1	64775788	T	G	-0.3093	0.032392	1.31e-21	0.01367	35343	5400_LEPR	91.1768
LEPR	rs72675459	1	64883621	A	G	0.2524	0.033583	5.66e-14	0.01364	35348	5400_LEPR	56.4859
LEPR	rs17127378	1	65182424	G	A	-0.2686	0.01979	5.84e-42	0.03893	35346	5400_LEPR	184.213
LEPR	rs115480944	1	65237795	A	G	-0.7926	0.047178	2.44e-63	0.00638	35345	5400_LEPR	282.247
LEPR	rs1327118	1	65419886	C	G	0.2937	0.004839	0	0.47584	35344	5400_LEPR	3683.81
LEPR	rs6696954	1	65589312	G	T	-0.3471	0.005212	0	0.3144	35346	5400_LEPR	4435.07
LEPR	rs75281619	1	65813204	G	A	-1.0043	0.029992	7.84e-246	0.01577	35346	5400_LEPR	1121.29
LEPR	rs6683297	1	66338815	A	G	0.349	0.040536	7.33e-18	0.00811	35349	5400_LEPR	74.1257
LEPR	rs78143355	1	66438042	A	T	0.2686	0.022976	1.43e-31	0.03015	35349	5400_LEPR	136.667
TNFRSF21	rs6458544	6	47158633	A	G	-0.0665	0.010057	3.78e-11	0.21555	35355	5404_TNFRSF21	43.7226
TNFRSF21	rs6458555	6	47309833	A	G	0.1141	0.008595	3.23e-40	0.35173	35355	5404_TNFRSF21	176.23
SIRPA	rs140057736	20	971192	T	C	-0.3957	0.036207	8.4e-28	0.01757	35367	5430_SIRPA	119.439
SIRPA	rs112299692	20	1032554	G	C	-0.2902	0.032695	6.94e-19	0.02082	35367	5430_SIRPA	78.7829
SIRPA	rs73071702	20	1193513	T	C	0.1196	0.01943	7.49e-10	0.06314	35373	5430_SIRPA	37.8893
SIRPA	rs117498650	20	1261750	A	G	0.3468	0.034805	2.19e-23	0.01929	35373	5430_SIRPA	99.283
SIRPA	rs6078982	20	1401856	C	G	-0.1582	0.011524	6.89e-43	0.21631	35373	5430_SIRPA	188.454
SIRPA	rs1884564	20	1892012	C	G	-0.5539	0.008024	0	0.14648	35371	5430_SIRPA	4765.2
SIRPA	rs6081084	20	1898803	C	G	-0.609	0.00709	0	0.19488	35371	5430_SIRPA	7378.06
SIRPA	rs3828016	20	1936644	G	A	-0.2003	0.009652	1.16e-95	0.41861	35370	5430_SIRPA	430.653
SIRPA	rs17312424	20	2307823	T	C	0.2204	0.013854	5.5e-57	0.13426	35373	5430_SIRPA	253.089
SIRPA	rs6115555	20	2688311	T	A	-0.0858	0.009689	8.36e-19	0.42782	35379	5430_SIRPA	78.4182
NPPA	rs145488887	1	11767739	C	T	0.1306	0.018844	4.19e-12	0.04607	35383	5443_NPPA	48.033
ALCAM	rs9834384	3	105446365	C	T	-0.1488	0.020123	1.42e-13	0.04368	35326	5451_ALCAM	54.679
ALCAM	rs35067598	3	105502588	G	A	-0.1241	0.019536	2.12e-10	0.0452	35326	5451_ALCAM	40.3527
ALCAM	rs77228368	3	105513153	G	C	0.3005	0.022678	4.45e-40	0.03607	35326	5451_ALCAM	175.582
ALCAM	rs11719305	3	105596619	T	A	0.1193	0.015681	2.78e-14	0.07492	35325	5451_ALCAM	57.8806
ASGR1	rs434325	17	7108030	C	A	0.0479	0.008426	1.31e-08	0.4134	35371	5452_ASGR1	32.3168
ASGR1	rs55714927	17	7176997	T	C	-0.112	0.010164	3.09e-28	0.21166	35370	5452_ASGR1	121.425
CNDP1	rs17806420	18	74316132	T	C	-0.1375	0.010855	8.97e-37	0.19046	35378	5456_CNDP1	160.452
CNDP1	rs17817077	18	74542308	A	G	0.2854	0.008612	7.49e-241	0.38947	35378	5456_CNDP1	1098.25
CNDP1	rs12326826	18	74569248	C	T	-0.1885	0.009466	3.15e-88	0.27848	35368	5456_CNDP1	396.542
CNDP1	rs148000502	18	74582442	C	T	0.2911	0.024826	9.42e-32	0.02999	35372	5456_CNDP1	137.49
CNDP1	rs11873408	18	74988777	GT	CT	-0.33	0.040236	2.37e-16	0.01224	35378	5456_CNDP1	67.2664
CNDP1	rs73470030	18	75114583	A	G	-0.1331	0.022721	4.69e-09	0.03657	35373	5456_CNDP1	34.3164
COLEC12	rs1539790	18	401573	A	G	-0.1313	0.010066	6.9e-39	0.2342	35329	5457_COLEC12	170.144
COLEC12	rs16944807	18	456330	T	C	-0.1437	0.018342	4.7e-15	0.0555	35329	5457_COLEC12	61.379
COLEC12	rs493130	18	593703	G	A	-0.0961	0.008734	3.68e-28	0.41142	35320	5457_COLEC12	121.066
CST1	rs73608985	20	23019152	C	T	0.1459	0.012167	3.94e-33	0.13447	35368	5459_CST1	143.795
CST1	rs6083195	20	23596517	CCCGC	CCCCC	-0.1682	0.014947	2.23e-29	0.08361	35365	5459_CST1	126.632
CST1	rs6048991	20	23686297	T	C	-0.4691	0.008126	0	0.18684	35363	5459_CST1	3332.55
CST1	rs6036484	20	23692400	A	G	0.194	0.008515	6.68e-115	0.39161	35363	5459_CST1	519.08
DDX19B	rs61757207	16	70324592	G	A	-0.2896	0.04383	3.91e-11	0.00838	35376	5460_DDX19B	43.657
FCN3	rs45596631	1	26854999	A	C	-0.7065	0.082481	1.08e-17	0.0025	35370	5462_FCN3	73.3697
FCN3	rs140858042	1	27245779	G	A	-0.467	0.032569	1.26e-46	0.0163	35368	5462_FCN3	205.601
FCN3	rs734725	1	27383356	GGGGCGTGGCCAT	GGGGCGTGGCCAG	-0.5598	0.015849	2.74e-273	0.07096	35367	5462_FCN3	1247.56
FCN3	rs11247692	1	27836821	C	G	0.1882	0.022802	1.54e-16	0.0337	35368	5462_FCN3	68.1229
FCN3	rs116810846	1	27877623	A	G	-1.0978	0.046952	6.63e-121	0.00717	35368	5462_FCN3	546.686
FCN3	rs78089600	1	28282984	C	A	-0.124	0.020322	1.05e-09	0.04334	35370	5462_FCN3	37.2315
GAS1	rs2150719	9	86584460	C	T	-0.0734	0.008292	8.58e-19	0.48296	35351	5463_GAS1	78.3562
GAS1	rs4878043	9	87072939	T	C	0.0843	0.008368	7.2e-24	0.42268	35357	5463_GAS1	101.487
HS6ST1	rs934913	2	128202879	T	C	0.0554	0.008383	3.89e-11	0.37835	35367	5465_HS6ST1	43.6738
HS6ST1	rs840870	2	128308686	T	G	-0.1533	0.008176	1.94e-78	0.43173	35361	5465_HS6ST1	351.562
PRKCB	rs2023671	16	23838518	T	G	-0.0819	0.00962	1.69e-17	0.229	35369	5475_PRKCB	72.4799
FOLH1	rs376294786	11	48861375	T	A	-0.1376	0.024908	3.31e-08	0.02842	35364	5478_FOLH1	30.5182
FOLH1	rs61885329	11	49354198	A	G	0.3637	0.021741	8.05e-63	0.03687	35364	5478_FOLH1	279.851
FOLH1	rs7482844	11	49472329	CCTTTATTTTTTTTTTTTA	CCTTTATTTTTTTTTTTTT	-0.124	0.014143	1.82e-18	0.09835	35364	5478_FOLH1	76.8706
CCL5	rs143719578	17	35452945	G	T	-0.1384	0.024591	1.82e-08	0.02858	35367	5480_CCL5	31.6752
CCL5	rs111623675	17	35654944	C	T	0.2533	0.045402	2.42e-08	0.00768	35372	5480_CCL5	31.1258
CCL5	rs4239252	17	35836561	A	G	-0.257	0.010484	1.07e-132	0.18458	35370	5480_CCL5	600.914
RGMA	rs11074135	15	93066231	T	A	-0.1739	0.008844	4.4e-86	0.32306	35367	5483_RGMA	386.635
RGMA	rs113520033	15	93276927	G	A	-0.0534	0.008379	1.85e-10	0.43664	35360	5483_RGMA	40.6161
RGMA	rs7171384	15	93408544	C	G	0.0541	0.009617	1.85e-08	0.25095	35363	5483_RGMA	31.6457
RGMA	rs8035095	15	93486705	T	C	0.074	0.009297	1.72e-15	0.2778	35362	5483_RGMA	63.3545
SLAMF7	rs12729925	1	159903498	T	C	-0.2245	0.026289	1.34e-17	0.02801	35354	5487_SLAMF7	72.9264
SLAMF7	rs76105735	1	159937121	T	C	-0.1059	0.019396	4.77e-08	0.05122	35353	5487_SLAMF7	29.8104
SLAMF7	rs12129379	1	159995471	T	G	-0.0879	0.010941	9.43e-16	0.19088	35358	5487_SLAMF7	64.5452
SLAMF7	rs61802610	1	160570790	A	G	-0.1142	0.011115	9.16e-25	0.18554	35357	5487_SLAMF7	105.563
SLAMF7	rs564141	1	160728486	A	G	0.3378	0.005456	0	0.40057	35360	5487_SLAMF7	3833.28
SLAMF7	rs3856334	1	160809189	ATTTTTTTTTTTTTTG	ATTCTTTTTTTTTTTG	-0.3588	0.005385	0	0.44744	35364	5487_SLAMF7	4439.49
SLAMF7	rs11588018	1	161143121	A	G	-0.4068	0.014346	7.18e-177	0.09864	35364	5487_SLAMF7	804.082
SLAMF7	rs12143180	1	161221765	A	G	-0.1036	0.011526	2.5e-19	0.16943	35364	5487_SLAMF7	80.7909
SLAMF7	rs12142756	1	161511962	C	A	-0.1637	0.01041	1.01e-55	0.22554	35351	5487_SLAMF7	247.284
SLAMF7	rs1847382	1	161725591	C	G	-0.0563	0.008645	7.41e-11	0.46743	35362	5487_SLAMF7	42.4118
SPOCK2	rs4148908	10	71964790	A	G	0.0606	0.009582	2.54e-10	0.24632	35372	5491_SPOCK2	39.9975
SPOCK2	rs1245548	10	72086126	A	G	0.1888	0.008221	1.01e-116	0.45859	35372	5491_SPOCK2	527.418
CTSD	rs139788272	11	1057516	A	G	-0.0754	0.012948	5.77e-09	0.1137	35354	5508_CTSD	33.9107
CTSD	rs59724260	11	1655527	T	C	0.0797	0.008181	1.98e-22	0.49075	35359	5508_CTSD	94.9082
CTSD	rs4752744	11	1697036	A	G	0.168	0.015068	7.19e-29	0.08145	35359	5508_CTSD	124.31
CTSD	rs55861089	11	1762527	G	A	-0.3255	0.012803	1.39e-142	0.11351	35359	5508_CTSD	646.366
CTSD	rs11824983	11	1780593	C	T	-0.184	0.026519	3.97e-12	0.02411	35359	5508_CTSD	48.1417
EGF	rs35617042	4	109385575	C	T	-0.0839	0.011684	6.94e-13	0.13811	35360	5509_EGF	51.5633
EGF	rs115294968	4	109886222	A	G	-0.5066	0.036259	2.33e-44	0.01258	35356	5509_EGF	195.209
EGF	rs75890625	4	110940201	G	A	-0.3681	0.03955	1.31e-20	0.01125	35356	5509_EGF	86.6241
FGFR1	rs62505473	8	38466247	G	C	0.0936	0.008329	2.65e-29	0.4152	35355	5532_FGFR1	126.289
FGFR1	rs57128498	8	38710697	A	C	-0.063	0.010696	3.86e-09	0.17654	35359	5532_FGFR1	34.6927
NRP1	rs118065568	10	32252403	T	C	0.141	0.018314	1.37e-14	0.05303	35357	5542_NRP1	59.275
NRP1	rs117700185	10	32479133	A	G	-0.1827	0.026047	2.31e-12	0.02522	35357	5542_NRP1	49.1996
NRP1	rs75243473	10	32889986	A	G	0.1615	0.021027	1.58e-14	0.03949	35357	5542_NRP1	58.9916
NRP1	rs2506150	10	33194380	A	G	-0.301	0.008641	7.6e-266	0.33107	35358	5542_NRP1	1213.4
NRP1	rs149637454	10	33589439	T	G	0.2551	0.031476	5.29e-16	0.01755	35355	5542_NRP1	65.6843
FGL1	rs117672453	8	16982460	A	G	-0.153	0.023295	5.1e-11	0.03064	35371	5581_FGL1	43.1377
FGL1	rs150485570	8	17390871	T	C	0.1702	0.029536	8.29e-09	0.01803	35371	5581_FGL1	33.2059
FGL1	rs79505415	8	17487100	G	C	0.14	0.0232	1.59e-09	0.03101	35373	5581_FGL1	36.415
FGL1	rs139114878	8	17487154	T	C	-0.4765	0.041496	1.61e-30	0.00941	35373	5581_FGL1	131.86
FGL1	rs62498034	8	17596359	T	C	0.1132	0.009677	1.31e-31	0.22092	35376	5581_FGL1	136.839
FGL1	rs418417	8	17814718	T	G	0.3721	0.007311	0	0.23603	35375	5581_FGL1	2590.39
FGL1	rs36099795	8	17866214	C	T	-0.6006	0.012516	0	0.06684	35377	5581_FGL1	2302.71
FGL1	rs182924214	8	18533932	TC	TT	-1.7298	0.064316	2.49e-159	0.00339	35373	5581_FGL1	723.359
TCN2	rs131300	22	29786938	A	G	0.2388	0.015616	8.68e-53	0.08278	35369	5584_TCN2	233.846
TCN2	rs144638310	22	30466162	G	A	-0.2335	0.03637	1.36e-10	0.01483	35366	5584_TCN2	41.218
TCN2	rs73881478	22	30564426	A	G	-0.6033	0.011304	0	0.08447	35365	5584_TCN2	2848.41
TCN2	rs7364237	22	30584935	T	G	0.5014	0.028806	7.46e-68	0.02294	35365	5584_TCN2	302.972
TCN2	rs7286054	22	30653008	T	C	-0.3479	0.011128	1.5e-214	0.18839	35365	5584_TCN2	977.405
TCN2	rs11913680	22	30839854	T	C	0.1845	0.011039	1.04e-62	0.19344	35364	5584_TCN2	279.34
MINPP1	rs59980852	10	87515989	T	C	-0.0948	0.008201	6.6e-31	0.43946	35357	5586_MINPP1	133.624
PDIA5	rs73188400	3	122428336	CTACAG	GTACAG	0.1743	0.027735	3.29e-10	0.02341	35371	5593_PDIA5	39.4947
PDIA5	rs62271978	3	122442517	A	G	-0.1114	0.014075	2.48e-15	0.09923	35371	5593_PDIA5	62.6431
PDIA5	rs7625090	3	122934202	A	C	-0.0891	0.008757	2.57e-24	0.34688	35367	5593_PDIA5	103.525
PDIA5	rs113882571	3	123047121	C	A	-0.1644	0.021432	1.71e-14	0.03968	35367	5593_PDIA5	58.8408
PDIA5	rs34897779	3	123057922	G	A	-0.2148	0.028402	3.94e-14	0.02341	35367	5593_PDIA5	57.1967
PDIA5	rs3804749	3	123114156	T	C	-0.6305	0.006566	0	0.34473	35366	5593_PDIA5	9220.8
PDIA5	rs62263781	3	123327013	G	A	0.3213	0.026615	1.48e-33	0.02445	35369	5593_PDIA5	145.737
PDIA5	rs144827616	3	123475741	A	G	0.2726	0.029767	5.29e-20	0.02022	35367	5593_PDIA5	83.8652
GREM2	rs116135446	1	240794633	T	C	0.1458	0.021837	2.44e-11	0.03675	35362	5598_GREM2	44.5789
PGLYRP2	rs61747527	19	14891963	C	T	0.1921	0.028638	1.98e-11	0.0206	35379	5601_PGLYRP2	44.9955
PGLYRP2	rs1122713	19	14917370	G	A	0.0498	0.008296	1.94e-09	0.42186	35378	5601_PGLYRP2	36.0347
PGLYRP2	rs10419330	19	15083845	A	G	0.0761	0.011981	2.13e-10	0.13679	35374	5601_PGLYRP2	40.3444
PGLYRP2	rs140755383	19	15474182	A	C	-0.3539	0.010993	2.27e-227	0.16408	35379	5601_PGLYRP2	1036.4
PGLYRP2	rs1273532	19	15539451	T	C	-0.0994	0.009705	1.28e-24	0.22534	35378	5601_PGLYRP2	104.901
HPSE	rs61751211	4	83302271	AGCT	AGTT	-0.4226	0.036198	1.72e-31	0.01184	35358	5604_HPSE	136.298
HPSE	rs11732892	4	83309860	AAAATTTTTTTTA	TAAATTTTTTTTA	0.133	0.009597	1.13e-43	0.22241	35360	5604_HPSE	192.058
MFNG	rs563027675	22	37426797	G	C	-0.4584	0.024805	2.98e-76	0.02554	35369	5605_MFNG	341.516
FAM171A1	rs183842339	10	14979416	T	A	0.3362	0.048705	5.1e-12	0.00644	35365	5610_FAM171A1	47.6484
FAM171A1	rs12411755	10	15335971	C	T	0.1745	0.030561	1.13e-08	0.01768	35367	5610_FAM171A1	32.6029
FAM172A	rs13165400	5	93755721	A	G	0.0968	0.013653	1.34e-12	0.09572	35342	5615_FAM172A	50.2683
FAM3B	rs60265870	21	41345040	A	G	-0.5545	0.01928	6.73e-182	0.04685	35368	5618_FAM3B	827.159
FAM3B	rs60975870	21	41362062	GCA	GCG	0.0962	0.014986	1.37e-10	0.08406	35367	5618_FAM3B	41.2077
FAM3B	rs145342187	21	41373903	A	G	-0.3687	0.047269	6.19e-15	0.00754	35367	5618_FAM3B	60.8406
FAM3B	rs73370115	21	41378727	G	A	-0.1585	0.018374	6.35e-18	0.05256	35366	5618_FAM3B	74.4134
PAM	rs115362035	5	101859724	T	C	0.5345	0.028452	9.83e-79	0.01768	35343	5620_PAM	352.915
PAM	rs191278394	5	102229312	C	G	0.5813	0.022778	1.16e-143	0.03007	35344	5620_PAM	651.283
PAM	rs1116046	5	102243065	T	A	-0.5365	0.010127	0	0.0842	35343	5620_PAM	2806.58
PAM	rs76028248	5	102517911	A	T	-0.5081	0.054254	7.59e-21	0.00478	35343	5620_PAM	87.7071
PAM	rs72781811	5	102524511	C	A	0.3043	0.032037	2.13e-21	0.01575	35343	5620_PAM	90.2195
PAM	rs13188927	5	102699259	T	C	-0.369	0.005702	0	0.38449	35340	5620_PAM	4187.92
PAM	rs76500399	5	103692596	G	A	-0.3822	0.029865	1.69e-37	0.01671	35342	5620_PAM	163.778
PAM	rs2914539	5	103981266	ACCAAA	CCCAAA	0.1903	0.011689	1.37e-59	0.12666	35343	5620_PAM	265.047
THSD1	rs74543965	13	51887303	G	A	0.7992	0.016107	0	0.04306	35365	5621_THSD1	2461.96
THSD1	rs2760794	13	52516325	C	A	-0.1869	0.021041	6.53e-19	0.04162	35358	5621_THSD1	78.9016
THSD1	rs374844728	13	52553347	G	T	-0.1462	0.010933	8.84e-41	0.19593	35358	5621_THSD1	178.82
SEMA3G	rs115483359	3	52082358	T	C	0.1759	0.027431	1.43e-10	0.02305	35336	5628_SEMA3G	41.1196
SEMA3G	rs13091025	3	52433308	C	A	-0.2814	0.01294	7.4e-105	0.11366	35350	5628_SEMA3G	472.911
SEMA3G	rs142219381	3	52796334	T	C	-0.2189	0.034748	2.98e-10	0.01406	35354	5628_SEMA3G	39.6855
SEMA3G	rs115990971	3	53237177	G	A	-0.3022	0.035854	3.5e-17	0.01409	35351	5628_SEMA3G	71.0418
CD300A	rs6501688	17	74055879	G	A	0.0953	0.013995	9.78e-12	0.10525	35371	5630_CD300A	46.3703
CD300A	rs75186766	17	74299355	T	G	-0.3708	0.046523	1.58e-15	0.00767	35379	5630_CD300A	63.5249
CD300A	rs1320040	17	74374262	C	T	-0.1159	0.010306	2.42e-29	0.22043	35372	5630_CD300A	126.47
CD300A	rs7225955	17	74434720	C	T	-0.4124	0.036586	1.81e-29	0.01359	35374	5630_CD300A	127.06
CD300A	rs2706525	17	74449620	A	G	-0.5624	0.007948	0	0.17963	35377	5630_CD300A	5006.97
CD300A	rs59728170	17	74569905	A	G	0.3654	0.017389	4.91e-98	0.06257	35380	5630_CD300A	441.558
CD300A	rs117162506	17	75176080	A	G	-0.3234	0.028783	2.72e-29	0.02242	35381	5630_CD300A	126.243
MLN	rs76227346	6	33635456	T	C	-0.3765	0.028872	7.23e-39	0.02149	35366	5631_MLN	170.05
MLN	rs112779317	6	33672466	A	C	0.3074	0.019342	7.12e-57	0.04733	35363	5631_MLN	252.583
MLN	rs11755421	6	33747546	A	G	-0.4098	0.007098	0	0.20705	35360	5631_MLN	3333.28
MLN	rs10947444	6	33823559	T	A	0.3011	0.010544	2.32e-179	0.19258	35357	5631_MLN	815.475
MLN	rs6901878	6	34027051	G	A	-0.2325	0.03264	1.05e-12	0.01635	35348	5631_MLN	50.7394
MLN	rs78033403	6	34091784	A	G	-0.1563	0.024565	1.98e-10	0.02949	35349	5631_MLN	40.4841
MLN	rs186766320	6	34269213	A	G	0.1842	0.022508	2.75e-16	0.03608	35352	5631_MLN	66.9739
MLN	rs116680338	6	34384382	T	C	-0.1853	0.027829	2.77e-11	0.02335	35353	5631_MLN	44.3359
CRTAC1	rs142095267	10	97143717	G	A	-0.2719	0.036079	4.84e-14	0.01532	35366	5632_CRTAC1	56.7949
CRTAC1	rs7086776	10	97145005	G	A	0.2354	0.026461	5.79e-19	0.02685	35366	5632_CRTAC1	79.1408
CRTAC1	rs111735897	10	97408549	T	G	-0.1691	0.026897	3.24e-10	0.02775	35368	5632_CRTAC1	39.5257
CRTAC1	rs7078809	10	97799838	T	G	-0.1183	0.009494	1.22e-35	0.30268	35366	5632_CRTAC1	155.264
CRTAC1	rs684225	10	97882605	A	C	-0.3464	0.006306	0	0.48516	35367	5632_CRTAC1	3017.5
CRTAC1	rs36182127	10	98044547	T	C	-0.306	0.020607	7.02e-50	0.04605	35368	5632_CRTAC1	220.502
CRTAC1	rs71486144	10	98105617	A	C	-0.3014	0.026014	4.84e-31	0.02761	35368	5632_CRTAC1	134.237
CRTAC1	rs117781346	10	98150009	T	C	-0.3367	0.042957	4.57e-15	0.01114	35368	5632_CRTAC1	61.4354
CRTAC1	rs76636725	10	98281781	A	G	0.1202	0.020248	2.91e-09	0.04848	35368	5632_CRTAC1	35.2407
CRTAC1	rs116009432	10	98587888	C	T	-0.1023	0.018098	1.58e-08	0.06257	35368	5632_CRTAC1	31.9514
POFUT1	rs115449123	20	31856735	A	G	0.1024	0.017099	2.11e-09	0.06107	35367	5634_POFUT1	35.864
POFUT1	rs17268666	20	32231047	T	C	-0.6529	0.018747	9.43e-266	0.04686	35371	5634_POFUT1	1212.91
POFUT1	rs73112104	20	32741657	G	A	-0.1698	0.029249	6.42e-09	0.01999	35365	5634_POFUT1	33.7018
POFUT1	rs75106956	20	33108923	A	G	-0.1949	0.020538	2.32e-21	0.04121	35365	5634_POFUT1	90.0549
POFUT1	rs542213402	20	33115542	C	A	0.2093	0.023496	5.19e-19	0.03196	35365	5634_POFUT1	79.3507
MFAP4	rs11658402	17	18943726	T	G	-0.1754	0.028353	6.16e-10	0.02227	35357	5636_MFAP4	38.2702
MFAP4	rs144628398	17	19022840	G	T	-0.154	0.027606	2.43e-08	0.02418	35359	5636_MFAP4	31.1196
MFAP4	rs201244989	17	19043841	T	C	0.124	0.021717	1.13e-08	0.03903	35359	5636_MFAP4	32.602
MFAP4	rs139356332	17	19385973	C	G	-0.6543	0.02692	1.72e-130	0.02455	35359	5636_MFAP4	590.75
NTNG1	rs150407955	1	106165462	C	A	0.1441	0.026343	4.5e-08	0.02443	35353	5637_NTNG1	29.9225
NTNG1	rs114774918	1	106234708	G	C	0.899	0.017767	0	0.03211	35354	5637_NTNG1	2560.3
NTNG1	rs146815027	1	106293314	C	T	0.4208	0.020521	1.9e-93	0.04407	35355	5637_NTNG1	420.489
NTNG1	rs6684256	1	106947222	T	C	-0.1377	0.01366	6.76e-24	0.10311	35349	5637_NTNG1	101.617
NTNG1	rs114183842	1	107211701	G	A	0.7962	0.022564	9.7e-273	0.03553	35347	5637_NTNG1	1245.12
NTNG1	rs114240822	1	107276459	T	C	0.9879	0.038556	8.55e-145	0.01212	35348	5637_NTNG1	656.511
NTNG1	rs12144067	1	107323561	A	G	-0.1182	0.015786	7.01e-14	0.07439	35344	5637_NTNG1	56.0649
NTNG1	rs114782323	1	107448373	G	A	0.6682	0.032119	3.98e-96	0.01753	35348	5637_NTNG1	432.802
NTNG1	rs72689666	1	107991472	G	C	0.2604	0.025854	7.36e-24	0.02726	35348	5637_NTNG1	101.444
COLGALT1	rs4808666	19	17557324	T	C	-0.1275	0.008253	7.6e-54	0.44648	35344	5638_COLGALT1	238.669
COLGALT1	rs10426931	19	17587742	T	C	0.0472	0.008264	1.12e-08	0.42536	35348	5638_COLGALT1	32.6215
COLGALT1	rs35745856	19	18444394	C	T	-0.2289	0.040395	1.46e-08	0.01039	35352	5638_COLGALT1	32.1097
RNASE4	rs1756548	14	20613499	C	A	0.0953	0.010363	3.71e-20	0.20725	35335	5644_RNASE4	84.5697
RNASE4	rs12588573	14	20678425	T	C	-0.3626	0.010037	8.3e-286	0.21548	35337	5644_RNASE4	1305.11
RNASE4	rs11624594	14	20762013	G	A	-0.0782	0.009514	2.04e-16	0.26604	35340	5644_RNASE4	67.5596
RNASE4	rs10135366	14	21156038	C	T	0.0717	0.009452	3.32e-14	0.26814	35335	5644_RNASE4	57.5428
RNASE6	rs7158129	14	20644516	A	G	-0.1423	0.01358	1.08e-25	0.1209	35331	5646_RNASE6	109.802
RNASE6	rs8006024	14	20727808	C	G	0.4382	0.006963	0	0.26045	35340	5646_RNASE6	3960.52
RNASE6	rs4572299	14	20777344	G	A	-0.3348	0.009775	4.32e-257	0.2859	35340	5646_RNASE6	1173.11
RNASE6	rs17097726	14	20870665	C	A	-0.1482	0.012905	1.59e-30	0.14162	35334	5646_RNASE6	131.88
RNASE6	rs117219627	14	20957508	G	A	0.4068	0.022353	5.26e-74	0.03999	35342	5646_RNASE6	331.2
RNASE6	rs2282036	14	21043630	A	G	-0.0702	0.010342	1.14e-11	0.25407	35344	5646_RNASE6	46.075
RNASE6	rs75106782	14	21614467	T	C	-0.1288	0.015167	2.03e-17	0.09589	35365	5646_RNASE6	72.1161
CTRB2	rs11641283	16	74853012	T	C	-0.0542	0.00846	1.49e-10	0.37934	35364	5648_CTRB2	41.0448
CTRB2	rs112266976	16	75131847	G	C	-0.6348	0.009612	0	0.08745	35365	5648_CTRB2	4361.6
CTRB2	rs57175976	16	75198049	G	C	-0.425	0.005333	0	0.45771	35363	5648_CTRB2	6350.89
CTRB2	rs9923967	16	75254286	G	C	-0.4315	0.005327	0	0.48887	35362	5648_CTRB2	6561.4
CTRB2	rs141291336	16	76148651	T	C	-0.3875	0.028211	6.19e-43	0.02166	35360	5648_CTRB2	188.672
CTRB2	rs34514100	16	76154362	G	C	0.2036	0.018694	1.27e-27	0.05149	35360	5648_CTRB2	118.618
PSG4	rs28855683	19	42598201	TACACACACACACACACACACACACACACACACACACACACACACAT	TACACACACACACACACACACACACACACACACACACACACACATAT	0.1137	0.010448	1.41e-27	0.19361	35364	5649_PSG4	118.428
PSG4	rs4426457	19	42932137	T	C	-0.3595	0.00693	0	0.2758	35365	5649_PSG4	2691.11
PSG4	rs10402650	19	43133290	A	G	-0.3297	0.006363	0	0.43658	35365	5649_PSG4	2684.81
PSG4	rs34627620	19	43338570	A	C	-0.0887	0.008082	5.07e-28	0.44768	35360	5649_PSG4	120.451
PSG4	rs4251895	19	43654478	G	C	0.2251	0.026272	1.05e-17	0.02302	35368	5649_PSG4	73.4116
PSG4	rs11665973	19	43752881	A	G	-0.0639	0.008576	9.27e-14	0.31823	35367	5649_PSG4	55.5178
PSG7	rs117356953	19	42857704	G	A	0.1419	0.01098	3.34e-38	0.14487	35366	5651_PSG7	167.017
ENDOU	rs11168215	12	47735995	C	A	0.0665	0.008672	1.74e-14	0.29233	35365	5656_ENDOU	58.8037
ST3GAL1	rs9643300	8	133490905	T	C	-0.25	0.008119	3.27e-208	0.49734	35374	5657_ST3GAL1	948.145
ST3GAL1	rs62520289	8	133539388	C	G	-0.0777	0.01048	1.22e-13	0.19442	35374	5657_ST3GAL1	54.9692
F13B	rs1694456	1	196845823	C	G	0.1184	0.008399	3.99e-45	0.35919	35338	5658_F13B	198.723
F13B	rs2336596	1	197025962	A	G	-0.3324	0.006586	0	0.45849	35338	5658_F13B	2547.29
F13B	rs72744956	1	197846172	A	C	-0.1478	0.013533	9.07e-28	0.09998	35341	5658_F13B	119.278
SOD3	rs13133983	4	24169566	TAAAAGA	TAAAAAA	0.1706	0.019449	1.76e-18	0.05498	35357	5660_SOD3	76.942
SOD3	rs114419031	4	24323274	A	G	0.538	0.062892	1.19e-17	0.00493	35359	5660_SOD3	73.1769
SOD3	rs144028645	4	24346334	A	G	0.3069	0.052011	3.62e-09	0.00691	35359	5660_SOD3	34.818
SOD3	rs77514718	4	24444429	C	T	1.1475	0.051061	7.61e-112	0.00672	35357	5660_SOD3	505.041
SOD3	rs80234081	4	24639073	C	A	0.7383	0.026923	1.45e-165	0.02638	35358	5660_SOD3	752.002
SOD3	rs2695234	4	24802616	G	A	-0.5368	0.015862	4.7e-251	0.07858	35354	5660_SOD3	1145.27
SOD3	rs62409676	4	25037378	T	C	0.3352	0.028629	1.16e-31	0.02453	35363	5660_SOD3	137.087
SOD3	rs4697597	4	25662622	A	G	0.1798	0.031699	1.41e-08	0.01912	35347	5660_SOD3	32.1728
SOD3	rs76930256	4	25664005	T	C	0.4335	0.031369	1.94e-43	0.0197	35349	5660_SOD3	190.975
SOD3	rs139081735	4	25755666	G	A	0.1749	0.029008	1.65e-09	0.02298	35356	5660_SOD3	36.3533
PF4V1	rs35920062	4	73452460	C	T	0.1789	0.018695	1.08e-21	0.04884	35354	5663_PF4V1	91.5735
PF4V1	rs872914	4	73852384	A	G	-0.3223	0.008732	3.09e-298	0.28935	35348	5663_PF4V1	1362.36
PF4V1	rs2155859	4	74194873	TCTACCACA	TCTACCACG	-0.1047	0.018387	1.24e-08	0.05052	35351	5663_PF4V1	32.4244
CTRB1	rs3973388	16	74529811	TTTTTTTTTTTTTTTTTTTTTTTT	TCTTTTTTTTTTTTTTTTTTTTTT	0.6967	0.071842	3.09e-22	0.00356	35364	5671_CTRB1	94.0448
CTRB1	rs8051363	16	75221319	G	A	0.4059	0.007246	0	0.26103	35362	5671_CTRB1	3137.92
CTRB1	rs11640724	16	75430165	TTTTGTTTGTTTGTTTGTTTTTTT	TTTTGTTTGTTTGTTTGTTTTTTC	0.4344	0.04056	9.13e-27	0.00988	35362	5671_CTRB1	114.705
CTRB1	rs7206481	16	75600116	G	A	0.0875	0.010319	2.26e-17	0.19553	35363	5671_CTRB1	71.902
ASIP	rs62209647	20	33917852	C	G	0.6775	0.012445	0	0.08124	35367	5676_ASIP	2963.66
ASIP	rs17092209	20	35004918	G	A	-0.0811	0.011553	2.22e-12	0.13757	35367	5676_ASIP	49.2779
OBP2B	rs3761822	9	133210436	A	G	0.3741	0.01115	8.85e-247	0.19968	35369	5680_OBP2B	1125.71
OBP2B	rs633862	9	133279871	C	T	0.0877	0.009075	4.28e-22	0.45011	35371	5680_OBP2B	93.3912
OBP2B	rs1541332	9	133646394	A	G	-0.0536	0.009085	3.64e-09	0.49248	35367	5680_OBP2B	34.8081
OBP2B	rs11507039	9	133851790	C	T	-0.3603	0.058904	9.55e-10	0.00584	35371	5680_OBP2B	37.4144
VASN	rs757593	16	4391616	C	A	0.0788	0.009171	8.51e-18	0.27834	35360	5682_VASN	73.8277
PRKCSH	rs11557488	19	11447460	A	G	0.1132	0.009695	1.68e-31	0.2142	35375	5687_PRKCSH	136.332
CBLN4	rs78604342	20	55439565	T	C	-0.1666	0.019484	1.23e-17	0.04871	35380	5688_CBLN4	73.1129
CBLN4	rs601279	20	55605367	A	C	-0.0511	0.008385	1.1e-09	0.42207	35389	5688_CBLN4	37.1395
CBLN4	rs7351418	20	55721241	T	C	0.1538	0.008695	5.19e-70	0.34464	35390	5688_CBLN4	312.877
CBLN4	rs6024417	20	55794632	G	A	-0.1539	0.009032	4.16e-65	0.29741	35388	5688_CBLN4	290.342
CBLN4	rs1036491	20	55980132	C	A	-0.1517	0.011082	1.18e-42	0.17052	35388	5688_CBLN4	187.385
CRISPLD2	rs144746688	16	84730353	G	A	0.1683	0.020672	3.9e-16	0.0436	35379	5691_CRISPLD2	66.2832
CRISPLD2	rs117174171	16	84819826	C	T	-0.1739	0.017064	2.17e-24	0.06853	35379	5691_CRISPLD2	103.857
CRISPLD2	rs60910901	16	84862651	G	A	-1.1104	0.041372	1.11e-158	0.01127	35378	5691_CRISPLD2	720.354
CRISPLD2	rs72799568	16	84868877	T	A	-0.3341	0.017892	8.26e-78	0.05936	35378	5691_CRISPLD2	348.687
CRISPLD2	rs117454949	16	84902928	G	A	0.1777	0.029768	2.38e-09	0.0214	35378	5691_CRISPLD2	35.6349
CRISPLD2	rs75567869	16	84919483	G	A	0.1655	0.023125	8.26e-13	0.03522	35377	5691_CRISPLD2	51.2192
TNXB	rs443623	6	33028573	T	A	-0.0882	0.009303	2.51e-21	0.28793	35438	5698_TNXB	89.8858
TNXB	rs9277093	6	33047753	A	C	1.9177	0.116528	7.46e-61	0.00135	35439	5698_TNXB	270.832
TNXB	rs9277629	6	33114332	T	C	-0.3126	0.016593	3.57e-79	0.07128	35437	5698_TNXB	354.918
CLEC3B	rs10865936	3	44995308	A	G	-0.2029	0.009551	3.7e-100	0.22403	35347	5701_CLEC3B	451.301
CLEC3B	rs76951547	3	44996018	G	A	-0.0972	0.014079	5.06e-12	0.08979	35347	5701_CLEC3B	47.6638
OLFM1	rs11103515	9	134765264	T	G	-0.1088	0.015913	8.09e-12	0.06668	35341	5703_OLFM1	46.747
OLFM1	rs57136797	9	134860694	T	A	-0.1582	0.011705	1.27e-41	0.13756	35338	5703_OLFM1	182.671
OLFM1	rs11103667	9	135086514	T	C	0.1157	0.010333	4.21e-29	0.18165	35322	5703_OLFM1	125.376
GZMM	rs148121165	19	522986	C	G	-0.3942	0.069494	1.41e-08	0.00364	35310	5704_GZMM	32.1765
GZMM	rs114537924	19	548612	A	G	0.1163	0.016794	4.36e-12	0.06291	35308	5704_GZMM	47.9569
LEAP2	rs17622517	5	132467845	C	T	0.148	0.016074	3.33e-20	0.07266	35348	5708_LEAP2	84.7765
LEAP2	rs12515756	5	132903188	C	T	0.4006	0.01087	2.49e-297	0.1644	35350	5708_LEAP2	1358.2
LEAP2	rs11959187	5	133361202	A	G	0.1862	0.026462	1.97e-12	0.02493	35350	5708_LEAP2	49.5124
LEAP2	rs152784	5	133436739	G	A	-0.1335	0.017054	4.96e-15	0.06195	35351	5708_LEAP2	61.2788
LEAP2	rs78679938	5	133674641	T	C	0.0832	0.015209	4.49e-08	0.07992	35352	5708_LEAP2	29.9258
IFNL3	rs62122869	19	39286683	T	C	0.06	0.010018	2.11e-09	0.18248	35368	5713_IFNL3	35.8707
PRCP	rs11233045	11	82237444	C	A	0.0813	0.013564	2.05e-09	0.10355	35343	5722_PRCP	35.9257
PRCP	rs2229437	11	82853252	G	T	0.2154	0.011168	6.78e-83	0.16215	35343	5722_PRCP	371.998
PRCP	rs188172480	11	82882681	A	G	-0.2811	0.028952	2.76e-22	0.02188	35343	5722_PRCP	94.2681
FCRL1	rs41273213	1	156910398	A	C	0.1845	0.020665	4.33e-19	0.0416	35364	5728_FCRL1	79.7117
FCRL1	rs12410496	1	157378066	A	G	-0.0773	0.008726	8.09e-19	0.34753	35367	5728_FCRL1	78.4745
FCRL1	rs6681271	1	157696854	C	T	0.3096	0.006128	0	0.45947	35365	5728_FCRL1	2552.49
FCRL1	rs191832299	1	158166227	T	C	0.2636	0.025589	6.95e-25	0.02752	35362	5728_FCRL1	106.117
SPINK6	rs137864680	5	147294723	A	G	-0.1831	0.025744	1.14e-12	0.02497	35357	5731_SPINK6	50.5853
SPINK6	rs148632877	5	147734214	T	C	-0.3545	0.042337	5.6e-17	0.00873	35356	5731_SPINK6	70.112
SPINK6	rs75666474	5	147882756	A	G	0.1693	0.017523	4.39e-22	0.05304	35356	5731_SPINK6	93.3463
SPINK6	rs7719473	5	148057440	A	C	-0.892	0.019261	0	0.02893	35357	5731_SPINK6	2144.73
SPINK6	rs74765295	5	148183699	T	C	-0.7631	0.048422	5.92e-56	0.00695	35357	5731_SPINK6	248.358
SPINK6	rs116664727	5	148263754	A	G	0.1777	0.011879	1.35e-50	0.12948	35357	5731_SPINK6	223.777
SPINK6	rs139120114	5	148310721	C	T	-0.8142	0.035989	2.53e-113	0.01235	35358	5731_SPINK6	511.826
SPINK6	rs75666559	5	148453118	T	A	0.3137	0.019487	2.66e-58	0.04325	35358	5731_SPINK6	259.143
SPINK6	rs148402978	5	149047717	T	C	-0.2961	0.027752	1.42e-26	0.02113	35360	5731_SPINK6	113.838
TREML2	rs12194543	6	40437275	C	T	-0.1018	0.013812	1.7e-13	0.10866	35364	5736_TREML2	54.3228
TREML2	rs2494972	6	40621436	A	G	0.0534	0.009351	1.13e-08	0.30204	35366	5736_TREML2	32.6112
TREML2	rs7760176	6	40709088	G	A	0.1719	0.010165	3.76e-64	0.23441	35365	5736_TREML2	285.981
TREML2	rs72851907	6	40933416	T	C	-0.1637	0.019634	7.59e-17	0.05259	35376	5736_TREML2	69.5152
TREML2	rs9381017	6	40982194	C	T	0.5077	0.008783	0	0.15276	35372	5736_TREML2	3341.4
TREML2	rs2062323	6	41271906	T	C	-0.113	0.009704	2.45e-31	0.27087	35371	5736_TREML2	135.599
TREML2	rs814837	6	41421773	T	C	-0.0893	0.009009	3.7e-23	0.36005	35363	5736_TREML2	98.2539
TREML2	rs75569095	6	41583193	A	G	0.0824	0.012111	1.02e-11	0.15133	35359	5736_TREML2	46.2908
SEMA4D	rs28499574	9	88582255	T	G	-0.1638	0.014369	4.2e-30	0.09191	35354	5737_SEMA4D	129.95
SEMA4D	rs28642754	9	89028459	C	T	-0.7119	0.013133	0	0.05769	35363	5737_SEMA4D	2938.39
SEMA4D	rs147195035	9	89199736	A	G	0.1613	0.021207	2.83e-14	0.03821	35362	5737_SEMA4D	57.8509
SEMA4D	rs113410024	9	89278033	C	T	-0.6153	0.044362	9.62e-44	0.00804	35362	5737_SEMA4D	192.376
SEMA4D	rs79903267	9	89306581	C	T	-1.0254	0.020618	0	0.02303	35361	5737_SEMA4D	2473.4
SEMA4D	rs150314644	9	89476113	T	G	0.2201	0.022614	2.19e-22	0.03416	35362	5737_SEMA4D	94.7295
ROBO1	rs73103884	3	77848463	G	A	-0.2104	0.031332	1.88e-11	0.01772	35344	5740_ROBO1	45.0936
ROBO1	rs3773233	3	78725134	T	C	0.223	0.010121	1.41e-107	0.21279	35345	5740_ROBO1	485.471
ROBO1	rs73111654	3	78741405	A	T	-0.3342	0.037022	1.76e-19	0.01335	35345	5740_ROBO1	81.4879
ROBO1	rs331172	3	78946828	G	A	0.0783	0.008319	4.85e-21	0.49224	35344	5740_ROBO1	88.5893
ROBO1	rs7639769	3	79369917	T	A	-0.0842	0.00838	9.35e-24	0.45641	35340	5740_ROBO1	100.957
ROBO1	rs62256944	3	79787885	A	G	0.1039	0.013602	2.19e-14	0.10414	35340	5740_ROBO1	58.3479
ACP6	rs587687447	1	146976569	G	T	0.3004	0.050942	3.71e-09	0.00782	35344	5742_ACP6	34.7735
ACP6	rs139828171	1	147025958	T	C	-0.5067	0.046489	1.16e-27	0.0094	35347	5742_ACP6	118.796
ACP6	rs202051594	1	147327330	T	C	-0.7665	0.032202	3.1e-125	0.0173	35357	5742_ACP6	566.577
ACP6	rs79565532	1	147540001	C	G	-1.169	0.017129	0	0.02883	35357	5742_ACP6	4657.63
ACP6	rs77944781	1	147563473	A	T	0.2333	0.028552	3.06e-16	0.02346	35358	5742_ACP6	66.7662
ACP6	rs76541373	1	147565665	G	T	0.3181	0.022014	2.51e-47	0.03982	35358	5742_ACP6	208.799
ACP6	rs150011608	1	147589979	C	T	-0.6366	0.046861	4.93e-42	0.00812	35357	5742_ACP6	184.548
ACP6	rs12059427	1	147600639	A	G	0.4267	0.03322	9.2e-38	0.01709	35355	5742_ACP6	164.986
ACP6	rs61751618	1	147624311	A	G	-1.4356	0.017556	0	0.02496	35359	5742_ACP6	6686.76
ACP6	rs79849438	1	147640666	G	A	0.3132	0.024701	7.68e-37	0.03094	35358	5742_ACP6	160.773
ACP6	rs74125744	1	147668399	G	T	-0.6251	0.016931	2.09e-298	0.06474	35358	5742_ACP6	1363.12
ACP6	rs75975267	1	147685492	A	G	-0.6204	0.030517	7.05e-92	0.01847	35358	5742_ACP6	413.295
ACP6	rs182554970	1	147707133	C	T	0.3006	0.026998	8.57e-29	0.02528	35358	5742_ACP6	123.969
ACP6	rs144973933	1	147738089	T	C	0.3567	0.032146	1.31e-28	0.01796	35358	5742_ACP6	123.127
ACP6	rs78010317	1	147790162	G	A	0.3401	0.02574	7.39e-40	0.03027	35360	5742_ACP6	174.581
CLPS	rs7763946	6	35223049	A	G	-0.2384	0.01114	1.31e-101	0.15927	35352	5749_CLPS	457.975
CLPS	rs79476859	6	35657861	T	C	-0.222	0.022947	3.87e-22	0.03197	35353	5749_CLPS	93.5953
CLPS	rs2766575	6	35773900	C	T	0.3339	0.006667	0	0.41021	35354	5749_CLPS	2508.26
CLPS	rs114592113	6	36261711	T	C	0.3123	0.02085	1.02e-50	0.04144	35355	5749_CLPS	224.353
CLPS	rs74906171	6	36306113	T	C	-0.2525	0.037783	2.34e-11	0.01256	35352	5749_CLPS	44.6611
CLPS	rs72848590	6	36340885	C	T	0.1279	0.021417	2.35e-09	0.03818	35352	5749_CLPS	35.6635
CLPS	rs79133352	6	36453954	A	G	0.1895	0.022824	1.02e-16	0.03428	35355	5749_CLPS	68.9342
CLPS	rs146938557	6	36638425	A	G	0.201	0.02848	1.69e-12	0.02074	35354	5749_CLPS	49.8095
DEFB104A	rs569208100	8	7205462	T	C	-0.1381	0.014027	7.17e-23	0.09096	35356	5763_DEFB104A	96.9299
DEFB104A	rs68188847	8	7396335	T	C	0.1224	0.009709	1.93e-36	0.22237	35355	5763_DEFB104A	158.933
DEFB104A	rs11786478	8	7530664	A	C	0.25	0.009351	1.78e-157	0.34516	35350	5763_DEFB104A	714.766
DEFB104A	rs564820443	8	7876429	G	C	0.6057	0.046277	3.83e-39	0.00726	35354	5763_DEFB104A	171.311
DEFB104A	rs28731034	8	8519505	C	T	-0.048	0.008031	2.27e-09	0.44295	35389	5763_DEFB104A	35.7226
BID	rs151268390	22	17734618	C	A	-0.3373	0.035496	2.05e-21	0.01311	35344	5798_BID	90.2971
C3	rs2230199	19	6718376	C	G	0.1035	0.009405	3.62e-28	0.2387	35371	5803_C3	121.105
TDGF1	rs6800902	3	45643844	G	A	0.3498	0.048875	8.25e-13	0.00685	35346	5810_TDGF1	51.2231
TDGF1	rs78237340	3	45653365	A	G	0.3292	0.017527	1.05e-78	0.05463	35346	5810_TDGF1	352.78
TDGF1	rs78564990	3	45661221	A	G	0.3592	0.022388	6.26e-58	0.03502	35346	5810_TDGF1	257.42
TDGF1	rs3851347	3	46012286	G	A	0.3121	0.004737	0	0.37311	35345	5810_TDGF1	4340.91
TDGF1	rs11574433	3	46406413	A	G	0.395	0.0046	0	0.44452	35342	5810_TDGF1	7373.58
TDGF1	rs1402146	3	46606216	C	T	-0.5847	0.004425	0	0.46664	35343	5810_TDGF1	17459.8
EPO	rs221790	7	100680659	C	G	0.0691	0.008295	8.03e-17	0.41039	35367	5813_EPO	69.3942
IFNGR1	rs72975557	6	136284819	G	A	-0.2224	0.039494	1.79e-08	0.01102	35365	5825_IFNGR1	31.7108
IFNGR1	rs9376267	6	137209894	T	C	-0.0719	0.009305	1.1e-14	0.23921	35362	5825_IFNGR1	59.707
IFNGR1	rs145683458	6	138120315	G	A	-0.2759	0.049941	3.3e-08	0.00596	35369	5825_IFNGR1	30.5203
[truncated: 4,240 more rows]

## Sheet: Table S2
Table S2 MR Analysis Results of 91 Inflammatory Factors in Relation to Rheumatoid Arthritis
id.exposure	id.outcome	outcome	exposure	method	nsnp	b	se	pval	lo_ci	up_ci	or	or_lci95	or_uci95
GCST90274758	ebi-a-GCST90038685	Rheumatoid arthritis || id:ebi-a-GCST90038685	Eukaryotic translation initiation factor 4E-binding protein 1 levels	Inverse variance weighted (multiplicative random effects)	20	0.000458819	0.000942481	0.626385	-0.00138844	0.00230608	1.00046	0.998613	1.00231
GCST90274758	ebi-a-GCST90038685	Rheumatoid arthritis || id:ebi-a-GCST90038685	Eukaryotic translation initiation factor 4E-binding protein 1 levels	MR Egger	20	0.001651	0.002696	0.547939	-0.00363316	0.00693516	1.00165	0.996373	1.00696
GCST90274758	ebi-a-GCST90038685	Rheumatoid arthritis || id:ebi-a-GCST90038685	Eukaryotic translation initiation factor 4E-binding protein 1 levels	Weighted median	20	-0.00164951	0.00107742	0.125776	-0.00376126	0.000462244	0.998352	0.996246	1.00046
GCST90274758	ebi-a-GCST90038685	Rheumatoid arthritis || id:ebi-a-GCST90038685	Eukaryotic translation initiation factor 4E-binding protein 1 levels	Weighted mode	20	-0.00193408	0.00139592	0.181941	-0.00467008	0.000801911	0.998068	0.995341	1.0008
GCST90274759	ebi-a-GCST90038685	Rheumatoid arthritis || id:ebi-a-GCST90038685	Adenosine Deaminase levels	Inverse variance weighted	5	0.000141503	0.000502428	0.778221	-0.000843256	0.00112626	1.00014	0.999157	1.00113
GCST90274759	ebi-a-GCST90038685	Rheumatoid arthritis || id:ebi-a-GCST90038685	Adenosine Deaminase levels	MR Egger	5	0.000195794	0.000711504	0.80104	-0.00119875	0.00159034	1.0002	0.998802	1.00159
GCST90274759	ebi-a-GCST90038685	Rheumatoid arthritis || id:ebi-a-GCST90038685	Adenosine Deaminase levels	Weighted median	5	0.000226121	0.000492648	0.646241	-0.00073947	0.00119171	1.00023	0.999261	1.00119
GCST90274759	ebi-a-GCST90038685	Rheumatoid arthritis || id:ebi-a-GCST90038685	Adenosine Deaminase levels	Weighted mode	5	0.000252151	0.00055353	0.672358	-0.000832767	0.00133707	1.00025	0.999168	1.00134
GCST90274760	ebi-a-GCST90038685	Rheumatoid arthritis || id:ebi-a-GCST90038685	Artemin levels	Inverse variance weighted	28	0.00114337	0.000725763	0.115162	-0.000279122	0.00256587	1.00114	0.999721	1.00257
GCST90274760	ebi-a-GCST90038685	Rheumatoid arthritis || id:ebi-a-GCST90038685	Artemin levels	MR Egger	28	0.00349172	0.00179781	0.0630187	-3.19889e-05	0.00701542	1.0035	0.999968	1.00704
GCST90274760	ebi-a-GCST90038685	Rheumatoid arthritis || id:ebi-a-GCST90038685	Artemin levels	Weighted median	28	0.00141249	0.000914228	0.122344	-0.000379395	0.00320438	1.00141	0.999621	1.00321
GCST90274760	ebi-a-GCST90038685	Rheumatoid arthritis || id:ebi-a-GCST90038685	Artemin levels	Weighted mode	28	0.00142777	0.00167568	0.401679	-0.00185656	0.00471209	1.00143	0.998145	1.00472
GCST90274761	ebi-a-GCST90038685	Rheumatoid arthritis || id:ebi-a-GCST90038685	Axin-1 levels	Inverse variance weighted	13	0.000645031	0.00108027	0.55044	-0.0014723	0.00276236	1.00065	0.998529	1.00277
GCST90274761	ebi-a-GCST90038685	Rheumatoid arthritis || id:ebi-a-GCST90038685	Axin-1 levels	MR Egger	13	-0.00117564	0.00277222	0.679683	-0.0066092	0.00425792	0.998825	0.993413	1.00427
GCST90274761	ebi-a-GCST90038685	Rheumatoid arthritis || id:ebi-a-GCST90038685	Axin-1 levels	Weighted median	13	0.000867107	0.00132784	0.513743	-0.00173546	0.00346967	1.00087	0.998266	1.00348
GCST90274761	ebi-a-GCST90038685	Rheumatoid arthritis || id:ebi-a-GCST90038685	Axin-1 levels	Weighted mode	13	0.00218234	0.00239773	0.380651	-0.0025172	0.00688188	1.00218	0.997486	1.00691
GCST90274762	ebi-a-GCST90038685	Rheumatoid arthritis || id:ebi-a-GCST90038685	beta-nerve growth factor levels	Inverse variance weighted	35	-6.8083e-05	0.000698692	0.922374	-0.00143752	0.00130135	0.999932	0.998564	1.0013
GCST90274762	ebi-a-GCST90038685	Rheumatoid arthritis || id:ebi-a-GCST90038685	beta-nerve growth factor levels	MR Egger	35	0.00145574	0.00156882	0.360188	-0.00161915	0.00453063	1.00146	0.998382	1.00454
GCST90274762	ebi-a-GCST90038685	Rheumatoid arthritis || id:ebi-a-GCST90038685	beta-nerve growth factor levels	Weighted median	35	0.000262118	0.00091081	0.773511	-0.00152307	0.00204731	1.00026	0.998478	1.00205
GCST90274762	ebi-a-GCST90038685	Rheumatoid arthritis || id:ebi-a-GCST90038685	beta-nerve growth factor levels	Weighted mode	35	-0.000202018	0.00174303	0.908414	-0.00361836	0.00321433	0.999798	0.996388	1.00322
GCST90274763	ebi-a-GCST90038685	Rheumatoid arthritis || id:ebi-a-GCST90038685	Caspase 8 levels	Inverse variance weighted	21	0.00120904	0.000746182	0.105167	-0.000253476	0.00267156	1.00121	0.999747	1.00268
GCST90274763	ebi-a-GCST90038685	Rheumatoid arthritis || id:ebi-a-GCST90038685	Caspase 8 levels	MR Egger	21	-0.000240496	0.00167895	0.887607	-0.00353123	0.00305024	0.99976	0.996475	1.00305
GCST90274763	ebi-a-GCST90038685	Rheumatoid arthritis || id:ebi-a-GCST90038685	Caspase 8 levels	Weighted median	21	0.00125937	0.00112738	0.263964	-0.000950301	0.00346903	1.00126	0.99905	1.00348
GCST90274763	ebi-a-GCST90038685	Rheumatoid arthritis || id:ebi-a-GCST90038685	Caspase 8 levels	Weighted mode	21	0.00138852	0.00137903	0.326018	-0.00131437	0.00409141	1.00139	0.998686	1.0041
GCST90274764	ebi-a-GCST90038685	Rheumatoid arthritis || id:ebi-a-GCST90038685	Eotaxin levels	Inverse variance weighted	26	-0.000499278	0.000645388	0.439161	-0.00176424	0.000765681	0.999501	0.998237	1.00077
GCST90274764	ebi-a-GCST90038685	Rheumatoid arthritis || id:ebi-a-GCST90038685	Eotaxin levels	MR Egger	26	-0.00138862	0.00134518	0.312229	-0.00402518	0.00124794	0.998612	0.995983	1.00125
GCST90274764	ebi-a-GCST90038685	Rheumatoid arthritis || id:ebi-a-GCST90038685	Eotaxin levels	Weighted median	26	-0.00152365	0.000899961	0.0904515	-0.00328758	0.000240271	0.998478	0.996718	1.00024
GCST90274764	ebi-a-GCST90038685	Rheumatoid arthritis || id:ebi-a-GCST90038685	Eotaxin levels	Weighted mode	26	-0.00195179	0.00117526	0.10926	-0.00425531	0.000351722	0.99805	0.995754	1.00035
GCST90274765	ebi-a-GCST90038685	Rheumatoid arthritis || id:ebi-a-GCST90038685	C-C motif chemokine 19 levels	Inverse variance weighted	36	-0.000615307	0.000564255	0.275503	-0.00172125	0.000490633	0.999385	0.99828	1.00049
GCST90274765	ebi-a-GCST90038685	Rheumatoid arthritis || id:ebi-a-GCST90038685	C-C motif chemokine 19 levels	MR Egger	36	-0.00171576	0.0010218	0.102291	-0.00371849	0.000286969	0.998286	0.996288	1.00029
GCST90274765	ebi-a-GCST90038685	Rheumatoid arthritis || id:ebi-a-GCST90038685	C-C motif chemokine 19 levels	Weighted median	36	-0.000902895	0.000791718	0.254109	-0.00245466	0.000648872	0.999098	0.997548	1.00065
GCST90274765	ebi-a-GCST90038685	Rheumatoid arthritis || id:ebi-a-GCST90038685	C-C motif chemokine 19 levels	Weighted mode	36	-0.00107905	0.000938565	0.25807	-0.00291864	0.000760536	0.998922	0.997086	1.00076
GCST90274766	ebi-a-GCST90038685	Rheumatoid arthritis || id:ebi-a-GCST90038685	C-C motif chemokine 20 levels	Inverse variance weighted	34	0.000507894	0.000641993	0.428873	-0.000750412	0.0017662	1.00051	0.99925	1.00177
GCST90274766	ebi-a-GCST90038685	Rheumatoid arthritis || id:ebi-a-GCST90038685	C-C motif chemokine 20 levels	MR Egger	34	0.000252025	0.0015176	0.869148	-0.00272247	0.00322652	1.00025	0.997281	1.00323
GCST90274766	ebi-a-GCST90038685	Rheumatoid arthritis || id:ebi-a-GCST90038685	C-C motif chemokine 20 levels	Weighted median	34	0.000720709	0.000899845	0.423175	-0.00104299	0.00248441	1.00072	0.998958	1.00249
GCST90274766	ebi-a-GCST90038685	Rheumatoid arthritis || id:ebi-a-GCST90038685	C-C motif chemokine 20 levels	Weighted mode	34	0.000945249	0.00182493	0.607938	-0.00263161	0.00452211	1.00095	0.997372	1.00453
GCST90274767	ebi-a-GCST90038685	Rheumatoid arthritis || id:ebi-a-GCST90038685	C-C motif chemokine 23 levels	Inverse variance weighted	35	-7.66811e-05	0.000456766	0.866679	-0.000971943	0.000818581	0.999923	0.999029	1.00082
GCST90274767	ebi-a-GCST90038685	Rheumatoid arthritis || id:ebi-a-GCST90038685	C-C motif chemokine 23 levels	MR Egger	35	0.00054743	0.000666893	0.417613	-0.000759681	0.00185454	1.00055	0.999241	1.00186
GCST90274767	ebi-a-GCST90038685	Rheumatoid arthritis || id:ebi-a-GCST90038685	C-C motif chemokine 23 levels	Weighted median	35	0.000181487	0.000585965	0.756771	-0.000967004	0.00132998	1.00018	0.999033	1.00133
GCST90274767	ebi-a-GCST90038685	Rheumatoid arthritis || id:ebi-a-GCST90038685	C-C motif chemokine 23 levels	Weighted mode	35	0.000327137	0.00063305	0.608667	-0.000913642	0.00156791	1.00033	0.999087	1.00157
GCST90274768	ebi-a-GCST90038685	Rheumatoid arthritis || id:ebi-a-GCST90038685	C-C motif chemokine 25 levels	Inverse variance weighted	15	-0.000171786	0.000379764	0.651018	-0.000916124	0.000572553	0.999828	0.999084	1.00057
GCST90274768	ebi-a-GCST90038685	Rheumatoid arthritis || id:ebi-a-GCST90038685	C-C motif chemokine 25 levels	MR Egger	15	-0.000173492	0.00059445	0.775004	-0.00133861	0.000991631	0.999827	0.998662	1.00099
GCST90274768	ebi-a-GCST90038685	Rheumatoid arthritis || id:ebi-a-GCST90038685	C-C motif chemokine 25 levels	Weighted median	15	0.000135505	0.000398763	0.733997	-0.000646071	0.000917081	1.00014	0.999354	1.00092
GCST90274768	ebi-a-GCST90038685	Rheumatoid arthritis || id:ebi-a-GCST90038685	C-C motif chemokine 25 levels	Weighted mode	15	-8.69236e-05	0.000360762	0.813091	-0.000794017	0.00062017	0.999913	0.999206	1.00062
GCST90274769	ebi-a-GCST90038685	Rheumatoid arthritis || id:ebi-a-GCST90038685	C-C motif chemokine 28 levels	Inverse variance weighted	37	-0.00109134	0.000604994	0.0712488	-0.00227713	9.44465e-05	0.998909	0.997725	1.00009
GCST90274769	ebi-a-GCST90038685	Rheumatoid arthritis || id:ebi-a-GCST90038685	C-C motif chemokine 28 levels	MR Egger	37	-0.000941686	0.00136279	0.494124	-0.00361276	0.00172938	0.999059	0.996394	1.00173
GCST90274769	ebi-a-GCST90038685	Rheumatoid arthritis || id:ebi-a-GCST90038685	C-C motif chemokine 28 levels	Weighted median	37	-0.00123737	0.000840919	0.141171	-0.00288557	0.000410836	0.998763	0.997119	1.00041
GCST90274769	ebi-a-GCST90038685	Rheumatoid arthritis || id:ebi-a-GCST90038685	C-C motif chemokine 28 levels	Weighted mode	37	-0.00126103	0.00181078	0.490648	-0.00481016	0.00228809	0.99874	0.995201	1.00229
GCST90274770	ebi-a-GCST90038685	Rheumatoid arthritis || id:ebi-a-GCST90038685	C-C motif chemokine 4 levels	Inverse variance weighted (multiplicative random effects)	32	-0.00112543	0.000502909	0.0252318	-0.00211113	-0.000139726	0.998875	0.997891	0.99986
GCST90274770	ebi-a-GCST90038685	Rheumatoid arthritis || id:ebi-a-GCST90038685	C-C motif chemokine 4 levels	MR Egger	32	-0.00106225	0.000723601	0.152511	-0.00248051	0.000356009	0.998938	0.997523	1.00036
GCST90274770	ebi-a-GCST90038685	Rheumatoid arthritis || id:ebi-a-GCST90038685	C-C motif chemokine 4 levels	Weighted median	32	-0.00158987	0.000558624	0.00442649	-0.00268477	-0.00049497	0.998411	0.997319	0.999505
GCST90274770	ebi-a-GCST90038685	Rheumatoid arthritis || id:ebi-a-GCST90038685	C-C motif chemokine 4 levels	Weighted mode	32	-0.00128097	0.000467064	0.0100355	-0.00219641	-0.00036552	0.99872	0.997806	0.999635
GCST90274771	ebi-a-GCST90038685	Rheumatoid arthritis || id:ebi-a-GCST90038685	Natural killer cell receptor 2B4 levels	Inverse variance weighted	30	0.000539679	0.000591304	0.361404	-0.000619277	0.00169864	1.00054	0.999381	1.0017
GCST90274771	ebi-a-GCST90038685	Rheumatoid arthritis || id:ebi-a-GCST90038685	Natural killer cell receptor 2B4 levels	MR Egger	30	-0.000666999	0.00117929	0.576174	-0.0029784	0.0016444	0.999333	0.997026	1.00165
GCST90274771	ebi-a-GCST90038685	Rheumatoid arthritis || id:ebi-a-GCST90038685	Natural killer cell receptor 2B4 levels	Weighted median	30	0.00114392	0.000867794	0.187439	-0.000556956	0.00284479	1.00114	0.999443	1.00285
GCST90274771	ebi-a-GCST90038685	Rheumatoid arthritis || id:ebi-a-GCST90038685	Natural killer cell receptor 2B4 levels	Weighted mode	30	0.00132822	0.000984268	0.187633	-0.000600941	0.00325739	1.00133	0.999399	1.00326
GCST90274772	ebi-a-GCST90038685	Rheumatoid arthritis || id:ebi-a-GCST90038685	CD40L receptor levels	Inverse variance weighted	22	0.000966709	0.000451834	0.0323934	8.11142e-05	0.0018523	1.00097	1.00008	1.00185
GCST90274772	ebi-a-GCST90038685	Rheumatoid arthritis || id:ebi-a-GCST90038685	CD40L receptor levels	MR Egger	22	0.00112975	0.000635325	0.0905738	-0.000115483	0.00237499	1.00113	0.999885	1.00238
GCST90274772	ebi-a-GCST90038685	Rheumatoid arthritis || id:ebi-a-GCST90038685	CD40L receptor levels	Weighted median	22	0.00146065	0.000535956	0.00642388	0.000410179	0.00251113	1.00146	1.00041	1.00251
GCST90274772	ebi-a-GCST90038685	Rheumatoid arthritis || id:ebi-a-GCST90038685	CD40L receptor levels	Weighted mode	22	0.00145373	0.00055371	0.015809	0.000368457	0.002539	1.00145	1.00037	1.00254
GCST90274773	ebi-a-GCST90038685	Rheumatoid arthritis || id:ebi-a-GCST90038685	T-cell surface glycoprotein CD5 levels	Inverse variance weighted (multiplicative random effects)	30	0.000223768	0.000728904	0.758849	-0.00120488	0.00165242	1.00022	0.998796	1.00165
GCST90274773	ebi-a-GCST90038685	Rheumatoid arthritis || id:ebi-a-GCST90038685	T-cell surface glycoprotein CD5 levels	MR Egger	30	9.81112e-05	0.00193985	0.960022	-0.003704	0.00390023	1.0001	0.996303	1.00391
GCST90274773	ebi-a-GCST90038685	Rheumatoid arthritis || id:ebi-a-GCST90038685	T-cell surface glycoprotein CD5 levels	Weighted median	30	-0.00026762	0.000956569	0.779653	-0.00214249	0.00160725	0.999732	0.99786	1.00161
GCST90274773	ebi-a-GCST90038685	Rheumatoid arthritis || id:ebi-a-GCST90038685	T-cell surface glycoprotein CD5 levels	Weighted mode	30	-0.00118867	0.00186072	0.527951	-0.00483567	0.00245833	0.998812	0.995176	1.00246
GCST90274774	ebi-a-GCST90038685	Rheumatoid arthritis || id:ebi-a-GCST90038685	T-cell surface glycoprotein CD6 isoform levels	Inverse variance weighted	8	-0.000241059	0.000580696	0.678053	-0.00137922	0.000897105	0.999759	0.998622	1.0009
GCST90274774	ebi-a-GCST90038685	Rheumatoid arthritis || id:ebi-a-GCST90038685	T-cell surface glycoprotein CD6 isoform levels	MR Egger	8	-0.00116559	0.000676193	0.13552	-0.00249093	0.000159748	0.998835	0.997512	1.00016
GCST90274774	ebi-a-GCST90038685	Rheumatoid arthritis || id:ebi-a-GCST90038685	T-cell surface glycoprotein CD6 isoform levels	Weighted median	8	-0.000511627	0.000516176	0.321594	-0.00152333	0.000500077	0.999489	0.998478	1.0005
GCST90274774	ebi-a-GCST90038685	Rheumatoid arthritis || id:ebi-a-GCST90038685	T-cell surface glycoprotein CD6 isoform levels	Weighted mode	8	-0.000756428	0.000521282	0.190047	-0.00177814	0.000265285	0.999244	0.998223	1.00027
GCST90274775	ebi-a-GCST90038685	Rheumatoid arthritis || id:ebi-a-GCST90038685	CUB domain-containing protein 1 levels	Inverse variance weighted	33	-0.00134057	0.000581071	0.0210511	-0.00247947	-0.00020167	0.99866	0.997524	0.999798
GCST90274775	ebi-a-GCST90038685	Rheumatoid arthritis || id:ebi-a-GCST90038685	CUB domain-containing protein 1 levels	MR Egger	33	-0.00115871	0.00112758	0.312086	-0.00336878	0.00105135	0.998842	0.996637	1.00105
GCST90274775	ebi-a-GCST90038685	Rheumatoid arthritis || id:ebi-a-GCST90038685	CUB domain-containing protein 1 levels	Weighted median	33	-0.0012906	0.000797782	0.105719	-0.00285426	0.000273049	0.99871	0.99715	1.00027
GCST90274775	ebi-a-GCST90038685	Rheumatoid arthritis || id:ebi-a-GCST90038685	CUB domain-containing protein 1 levels	Weighted mode	33	-0.00139431	0.000731741	0.0657376	-0.00282852	3.99022e-05	0.998607	0.997175	1.00004
GCST90274776	ebi-a-GCST90038685	Rheumatoid arthritis || id:ebi-a-GCST90038685	Macrophage colony-stimulating factor 1 levels	Inverse variance weighted	29	8.99082e-05	0.000633047	0.887061	-0.00115086	0.00133068	1.00009	0.99885	1.00133
GCST90274776	ebi-a-GCST90038685	Rheumatoid arthritis || id:ebi-a-GCST90038685	Macrophage colony-stimulating factor 1 levels	MR Egger	29	0.000724811	0.00144578	0.620202	-0.00210891	0.00355853	1.00073	0.997893	1.00356
GCST90274776	ebi-a-GCST90038685	Rheumatoid arthritis || id:ebi-a-GCST90038685	Macrophage colony-stimulating factor 1 levels	Weighted median	29	0.000360855	0.000928326	0.697486	-0.00145866	0.00218037	1.00036	0.998542	1.00218
GCST90274776	ebi-a-GCST90038685	Rheumatoid arthritis || id:ebi-a-GCST90038685	Macrophage colony-stimulating factor 1 levels	Weighted mode	29	0.00137674	0.00118674	0.255803	-0.000949265	0.00370274	1.00138	0.999051	1.00371
GCST90274777	ebi-a-GCST90038685	Rheumatoid arthritis || id:ebi-a-GCST90038685	Cystatin D levels	Inverse variance weighted	16	0.000860767	0.000461637	0.0622381	-4.40421e-05	0.00176558	1.00086	0.999956	1.00177
GCST90274777	ebi-a-GCST90038685	Rheumatoid arthritis || id:ebi-a-GCST90038685	Cystatin D levels	MR Egger	16	0.00124585	0.000684091	0.0900137	-9.49647e-05	0.00258667	1.00125	0.999905	1.00259
GCST90274777	ebi-a-GCST90038685	Rheumatoid arthritis || id:ebi-a-GCST90038685	Cystatin D levels	Weighted median	16	0.0012137	0.000554109	0.0284974	0.00012765	0.00229976	1.00121	1.00013	1.0023
GCST90274777	ebi-a-GCST90038685	Rheumatoid arthritis || id:ebi-a-GCST90038685	Cystatin D levels	Weighted mode	16	0.00117895	0.000533987	0.0432446	0.000132335	0.00222556	1.00118	1.00013	1.00223
GCST90274778	ebi-a-GCST90038685	Rheumatoid arthritis || id:ebi-a-GCST90038685	Fractalkine levels	Inverse variance weighted	32	0.000793906	0.000643366	0.217207	-0.000467092	0.0020549	1.00079	0.999533	1.00206
GCST90274778	ebi-a-GCST90038685	Rheumatoid arthritis || id:ebi-a-GCST90038685	Fractalkine levels	MR Egger	32	-0.000305679	0.00162225	0.851809	-0.00348529	0.00287393	0.999694	0.996521	1.00288
GCST90274778	ebi-a-GCST90038685	Rheumatoid arthritis || id:ebi-a-GCST90038685	Fractalkine levels	Weighted median	32	0.000306019	0.000857263	0.721113	-0.00137422	0.00198626	1.00031	0.998627	1.00199
GCST90274778	ebi-a-GCST90038685	Rheumatoid arthritis || id:ebi-a-GCST90038685	Fractalkine levels	Weighted mode	32	0.000916895	0.00180139	0.614361	-0.00261383	0.00444762	1.00092	0.99739	1.00446
GCST90274779	ebi-a-GCST90038685	Rheumatoid arthritis || id:ebi-a-GCST90038685	C-X-C motif chemokine 1 levels	Inverse variance weighted	28	-0.000769051	0.000536428	0.151671	-0.00182045	0.000282347	0.999231	0.998181	1.00028
GCST90274779	ebi-a-GCST90038685	Rheumatoid arthritis || id:ebi-a-GCST90038685	C-X-C motif chemokine 1 levels	MR Egger	28	-0.000381996	0.00086652	0.662973	-0.00208038	0.00131638	0.999618	0.997922	1.00132
GCST90274779	ebi-a-GCST90038685	Rheumatoid arthritis || id:ebi-a-GCST90038685	C-X-C motif chemokine 1 levels	Weighted median	28	-0.000537034	0.000739496	0.467707	-0.00198645	0.000912379	0.999463	0.998016	1.00091
GCST90274779	ebi-a-GCST90038685	Rheumatoid arthritis || id:ebi-a-GCST90038685	C-X-C motif chemokine 1 levels	Weighted mode	28	-0.000483042	0.000796846	0.54945	-0.00204486	0.00107878	0.999517	0.997957	1.00108
GCST90274780	ebi-a-GCST90038685	Rheumatoid arthritis || id:ebi-a-GCST90038685	C-X-C motif chemokine 10 levels	Inverse variance weighted	31	0.00101991	0.000565652	0.0713762	-8.8764e-05	0.00212859	1.00102	0.999911	1.00213
GCST90274780	ebi-a-GCST90038685	Rheumatoid arthritis || id:ebi-a-GCST90038685	C-X-C motif chemokine 10 levels	MR Egger	31	0.00192811	0.00100323	0.0644925	-3.82163e-05	0.00389444	1.00193	0.999962	1.0039
GCST90274780	ebi-a-GCST90038685	Rheumatoid arthritis || id:ebi-a-GCST90038685	C-X-C motif chemokine 10 levels	Weighted median	31	0.000417483	0.000839195	0.61885	-0.00122734	0.0020623	1.00042	0.998773	1.00206
GCST90274780	ebi-a-GCST90038685	Rheumatoid arthritis || id:ebi-a-GCST90038685	C-X-C motif chemokine 10 levels	Weighted mode	31	0.000111178	0.00113739	0.922782	-0.00211812	0.00234047	1.00011	0.997884	1.00234
GCST90274781	ebi-a-GCST90038685	Rheumatoid arthritis || id:ebi-a-GCST90038685	C-X-C motif chemokine 11 levels	Inverse variance weighted	40	-0.000390936	0.000572565	0.494746	-0.00151316	0.000731292	0.999609	0.998488	1.00073
GCST90274781	ebi-a-GCST90038685	Rheumatoid arthritis || id:ebi-a-GCST90038685	C-X-C motif chemokine 11 levels	MR Egger	40	-0.00175036	0.00139186	0.21622	-0.0044784	0.00097768	0.998251	0.995532	1.00098
GCST90274781	ebi-a-GCST90038685	Rheumatoid arthritis || id:ebi-a-GCST90038685	C-X-C motif chemokine 11 levels	Weighted median	40	-0.000119325	0.000874129	0.891421	-0.00183262	0.00159397	0.999881	0.998169	1.0016
GCST90274781	ebi-a-GCST90038685	Rheumatoid arthritis || id:ebi-a-GCST90038685	C-X-C motif chemokine 11 levels	Weighted mode	40	-0.000219203	0.001147	0.849431	-0.00246732	0.00202892	0.999781	0.997536	1.00203
GCST90274782	ebi-a-GCST90038685	Rheumatoid arthritis || id:ebi-a-GCST90038685	C-X-C motif chemokine 5 levels	Inverse variance weighted	24	-0.000249688	0.000499839	0.617401	-0.00122937	0.000729997	0.99975	0.998771	1.00073
GCST90274782	ebi-a-GCST90038685	Rheumatoid arthritis || id:ebi-a-GCST90038685	C-X-C motif chemokine 5 levels	MR Egger	24	1.92671e-05	0.000807032	0.981168	-0.00156252	0.00160105	1.00002	0.998439	1.0016
GCST90274782	ebi-a-GCST90038685	Rheumatoid arthritis || id:ebi-a-GCST90038685	C-X-C motif chemokine 5 levels	Weighted median	24	3.08253e-05	0.000598933	0.958953	-0.00114308	0.00120473	1.00003	0.998858	1.00121
GCST90274782	ebi-a-GCST90038685	Rheumatoid arthritis || id:ebi-a-GCST90038685	C-X-C motif chemokine 5 levels	Weighted mode	24	8.43689e-05	0.00055928	0.881407	-0.00101182	0.00118056	1.00008	0.998989	1.00118
GCST90274783	ebi-a-GCST90038685	Rheumatoid arthritis || id:ebi-a-GCST90038685	C-X-C motif chemokine 6 levels	Inverse variance weighted	6	-3.82306e-05	0.000600606	0.949246	-0.00121542	0.00113896	0.999962	0.998785	1.00114
GCST90274783	ebi-a-GCST90038685	Rheumatoid arthritis || id:ebi-a-GCST90038685	C-X-C motif chemokine 6 levels	MR Egger	6	-0.000809084	0.000922801	0.430112	-0.00261777	0.000999605	0.999191	0.997386	1.001
GCST90274783	ebi-a-GCST90038685	Rheumatoid arthritis || id:ebi-a-GCST90038685	C-X-C motif chemokine 6 levels	Weighted median	6	-9.76032e-05	0.000504987	0.846741	-0.00108738	0.000892171	0.999902	0.998913	1.00089
GCST90274783	ebi-a-GCST90038685	Rheumatoid arthritis || id:ebi-a-GCST90038685	C-X-C motif chemokine 6 levels	Weighted mode	6	-0.000102942	0.000485839	0.840564	-0.00105519	0.000849303	0.999897	0.998945	1.00085
GCST90274784	ebi-a-GCST90038685	Rheumatoid arthritis || id:ebi-a-GCST90038685	C-X-C motif chemokine 9 levels	Inverse variance weighted (multiplicative random effects)	38	0.000937241	0.000741349	0.206145	-0.000515804	0.00239029	1.00094	0.999484	1.00239
GCST90274784	ebi-a-GCST90038685	Rheumatoid arthritis || id:ebi-a-GCST90038685	C-X-C motif chemokine 9 levels	MR Egger	38	6.77122e-05	0.00172198	0.968851	-0.00330736	0.00344278	1.00007	0.996698	1.00345
GCST90274784	ebi-a-GCST90038685	Rheumatoid arthritis || id:ebi-a-GCST90038685	C-X-C motif chemokine 9 levels	Weighted median	38	-3.32138e-05	0.000963004	0.972487	-0.0019207	0.00185427	0.999967	0.998081	1.00186
GCST90274784	ebi-a-GCST90038685	Rheumatoid arthritis || id:ebi-a-GCST90038685	C-X-C motif chemokine 9 levels	Weighted mode	38	-0.00137877	0.00183148	0.456324	-0.00496847	0.00221093	0.998622	0.995044	1.00221
GCST90274785	ebi-a-GCST90038685	Rheumatoid arthritis || id:ebi-a-GCST90038685	Delta and Notch-like epidermal growth factor-related receptor levels	Inverse variance weighted (multiplicative random effects)	29	-0.000113526	0.000698471	0.870884	-0.00148253	0.00125548	0.999886	0.998519	1.00126
GCST90274785	ebi-a-GCST90038685	Rheumatoid arthritis || id:ebi-a-GCST90038685	Delta and Notch-like epidermal growth factor-related receptor levels	MR Egger	29	0.000602323	0.00152971	0.696859	-0.00239591	0.00360056	1.0006	0.997607	1.00361
GCST90274785	ebi-a-GCST90038685	Rheumatoid arthritis || id:ebi-a-GCST90038685	Delta and Notch-like epidermal growth factor-related receptor levels	Weighted median	29	-0.000271549	0.000911036	0.765652	-0.00205718	0.00151408	0.999728	0.997945	1.00152
GCST90274785	ebi-a-GCST90038685	Rheumatoid arthritis || id:ebi-a-GCST90038685	Delta and Notch-like epidermal growth factor-related receptor levels	Weighted mode	29	-0.000540829	0.000906839	0.555707	-0.00231823	0.00123658	0.999459	0.997684	1.00124
GCST90274786	ebi-a-GCST90038685	Rheumatoid arthritis || id:ebi-a-GCST90038685	Protein S100-A12 levels	Inverse variance weighted	26	0.000126016	0.000720089	0.861079	-0.00128536	0.00153739	1.00013	0.998715	1.00154
GCST90274786	ebi-a-GCST90038685	Rheumatoid arthritis || id:ebi-a-GCST90038685	Protein S100-A12 levels	MR Egger	26	0.00220376	0.00154178	0.16579	-0.000818132	0.00522564	1.00221	0.999182	1.00524
GCST90274786	ebi-a-GCST90038685	Rheumatoid arthritis || id:ebi-a-GCST90038685	Protein S100-A12 levels	Weighted median	26	0.000249186	0.00100659	0.804479	-0.00172373	0.0022221	1.00025	0.998278	1.00222
GCST90274786	ebi-a-GCST90038685	Rheumatoid arthritis || id:ebi-a-GCST90038685	Protein S100-A12 levels	Weighted mode	26	0.000302959	0.00120428	0.80343	-0.00205742	0.00266334	1.0003	0.997945	1.00267
GCST90274787	ebi-a-GCST90038685	Rheumatoid arthritis || id:ebi-a-GCST90038685	Fibroblast growth factor 19 levels	Inverse variance weighted	32	-0.000320754	0.000578597	0.579329	-0.0014548	0.000813296	0.999679	0.998546	1.00081
GCST90274787	ebi-a-GCST90038685	Rheumatoid arthritis || id:ebi-a-GCST90038685	Fibroblast growth factor 19 levels	MR Egger	32	-0.00284534	0.00140145	0.0512758	-0.00559219	-9.84931e-05	0.997159	0.994423	0.999902
GCST90274787	ebi-a-GCST90038685	Rheumatoid arthritis || id:ebi-a-GCST90038685	Fibroblast growth factor 19 levels	Weighted median	32	-0.000904962	0.000843866	0.28354	-0.00255894	0.000749015	0.999095	0.997444	1.00075
GCST90274787	ebi-a-GCST90038685	Rheumatoid arthritis || id:ebi-a-GCST90038685	Fibroblast growth factor 19 levels	Weighted mode	32	-0.00074241	0.00103555	0.478787	-0.00277208	0.00128726	0.999258	0.997232	1.00129
GCST90274788	ebi-a-GCST90038685	Rheumatoid arthritis || id:ebi-a-GCST90038685	Fibroblast growth factor 21 levels	Inverse variance weighted (multiplicative random effects)	24	0.000675709	0.000776041	0.383911	-0.000845331	0.00219675	1.00068	0.999155	1.0022
GCST90274788	ebi-a-GCST90038685	Rheumatoid arthritis || id:ebi-a-GCST90038685	Fibroblast growth factor 21 levels	MR Egger	24	-0.00141438	0.00173167	0.422814	-0.00480846	0.00197969	0.998587	0.995203	1.00198
GCST90274788	ebi-a-GCST90038685	Rheumatoid arthritis || id:ebi-a-GCST90038685	Fibroblast growth factor 21 levels	Weighted median	24	0.000266632	0.000910517	0.769648	-0.00151798	0.00205124	1.00027	0.998483	1.00205
GCST90274788	ebi-a-GCST90038685	Rheumatoid arthritis || id:ebi-a-GCST90038685	Fibroblast growth factor 21 levels	Weighted mode	24	0.000145395	0.000984797	0.883914	-0.00178481	0.0020756	1.00015	0.998217	1.00208
GCST90274789	ebi-a-GCST90038685	Rheumatoid arthritis || id:ebi-a-GCST90038685	Fibroblast growth factor 23 levels	Inverse variance weighted	28	0.000522463	0.000678205	0.441086	-0.000806818	0.00185174	1.00052	0.999194	1.00185
GCST90274789	ebi-a-GCST90038685	Rheumatoid arthritis || id:ebi-a-GCST90038685	Fibroblast growth factor 23 levels	MR Egger	28	0.000671759	0.00177732	0.708527	-0.00281179	0.00415531	1.00067	0.997192	1.00416
GCST90274789	ebi-a-GCST90038685	Rheumatoid arthritis || id:ebi-a-GCST90038685	Fibroblast growth factor 23 levels	Weighted median	28	0.000970043	0.000927431	0.295586	-0.000847722	0.00278781	1.00097	0.999153	1.00279
GCST90274789	ebi-a-GCST90038685	Rheumatoid arthritis || id:ebi-a-GCST90038685	Fibroblast growth factor 23 levels	Weighted mode	28	0.000891043	0.00185751	0.635306	-0.00274968	0.00453176	1.00089	0.997254	1.00454
GCST90274790	ebi-a-GCST90038685	Rheumatoid arthritis || id:ebi-a-GCST90038685	Fibroblast growth factor 5 levels	Inverse variance weighted	6	-0.000264459	0.000462644	0.567576	-0.00117124	0.000642324	0.999736	0.998829	1.00064
GCST90274790	ebi-a-GCST90038685	Rheumatoid arthritis || id:ebi-a-GCST90038685	Fibroblast growth factor 5 levels	MR Egger	6	0.000129446	0.00070723	0.863676	-0.00125672	0.00151562	1.00013	0.998744	1.00152
GCST90274790	ebi-a-GCST90038685	Rheumatoid arthritis || id:ebi-a-GCST90038685	Fibroblast growth factor 5 levels	Weighted median	6	-0.000160547	0.000483911	0.740063	-0.00110901	0.000787918	0.999839	0.998892	1.00079
GCST90274790	ebi-a-GCST90038685	Rheumatoid arthritis || id:ebi-a-GCST90038685	Fibroblast growth factor 5 levels	Weighted mode	6	-0.000147516	0.000473766	0.768084	-0.0010761	0.000781065	0.999852	0.998924	1.00078
GCST90274791	ebi-a-GCST90038685	Rheumatoid arthritis || id:ebi-a-GCST90038685	Fms-related tyrosine kinase 3 ligand levels	Inverse variance weighted	44	0.000552382	0.000476219	0.246077	-0.000381008	0.00148577	1.00055	0.999619	1.00149
GCST90274791	ebi-a-GCST90038685	Rheumatoid arthritis || id:ebi-a-GCST90038685	Fms-related tyrosine kinase 3 ligand levels	MR Egger	44	0.00135297	0.000865276	0.125409	-0.00034297	0.00304891	1.00135	0.999657	1.00305
GCST90274791	ebi-a-GCST90038685	Rheumatoid arthritis || id:ebi-a-GCST90038685	Fms-related tyrosine kinase 3 ligand levels	Weighted median	44	0.00181373	0.000696666	0.00922946	0.00044826	0.00317919	1.00182	1.00045	1.00318
GCST90274791	ebi-a-GCST90038685	Rheumatoid arthritis || id:ebi-a-GCST90038685	Fms-related tyrosine kinase 3 ligand levels	Weighted mode	44	0.0019442	0.000727547	0.0106003	0.000518212	0.0033702	1.00195	1.00052	1.00338
GCST90274792	ebi-a-GCST90038685	Rheumatoid arthritis || id:ebi-a-GCST90038685	Glial cell line-derived neurotrophic factor levels	Inverse variance weighted	25	0.00013976	0.000563352	0.804067	-0.00096441	0.00124393	1.00014	0.999036	1.00124
GCST90274792	ebi-a-GCST90038685	Rheumatoid arthritis || id:ebi-a-GCST90038685	Glial cell line-derived neurotrophic factor levels	MR Egger	25	-0.00159751	0.00103018	0.134625	-0.00361667	0.00042165	0.998404	0.99639	1.00042
GCST90274792	ebi-a-GCST90038685	Rheumatoid arthritis || id:ebi-a-GCST90038685	Glial cell line-derived neurotrophic factor levels	Weighted median	25	-0.000309445	0.000854298	0.717186	-0.00198387	0.00136498	0.999691	0.998018	1.00137
GCST90274792	ebi-a-GCST90038685	Rheumatoid arthritis || id:ebi-a-GCST90038685	Glial cell line-derived neurotrophic factor levels	Weighted mode	25	-0.000400505	0.000926392	0.669363	-0.00221623	0.00141522	0.9996	0.997786	1.00142
GCST90274793	ebi-a-GCST90038685	Rheumatoid arthritis || id:ebi-a-GCST90038685	Hepatocyte growth factor levels	Inverse variance weighted	31	-0.000438645	0.000630804	0.48682	-0.00167502	0.00079773	0.999561	0.998326	1.0008
GCST90274793	ebi-a-GCST90038685	Rheumatoid arthritis || id:ebi-a-GCST90038685	Hepatocyte growth factor levels	MR Egger	31	0.00101203	0.00155737	0.520915	-0.00204042	0.00406448	1.00101	0.997962	1.00407
GCST90274793	ebi-a-GCST90038685	Rheumatoid arthritis || id:ebi-a-GCST90038685	Hepatocyte growth factor levels	Weighted median	31	0.000695158	0.000885874	0.432621	-0.00104115	0.00243147	1.0007	0.998959	1.00243
GCST90274793	ebi-a-GCST90038685	Rheumatoid arthritis || id:ebi-a-GCST90038685	Hepatocyte growth factor levels	Weighted mode	31	0.00106912	0.00127657	0.408937	-0.00143296	0.0035712	1.00107	0.998568	1.00358
GCST90274794	ebi-a-GCST90038685	Rheumatoid arthritis || id:ebi-a-GCST90038685	Interferon gamma levels	Inverse variance weighted	21	-0.000314617	0.000710153	0.657746	-0.00170652	0.00107728	0.999685	0.998295	1.00108
GCST90274794	ebi-a-GCST90038685	Rheumatoid arthritis || id:ebi-a-GCST90038685	Interferon gamma levels	MR Egger	21	-0.00059972	0.0013095	0.652163	-0.00316633	0.00196689	0.9994	0.996839	1.00197
GCST90274794	ebi-a-GCST90038685	Rheumatoid arthritis || id:ebi-a-GCST90038685	Interferon gamma levels	Weighted median	21	-0.000817681	0.000964633	0.396627	-0.00270836	0.001073	0.999183	0.997295	1.00107
GCST90274794	ebi-a-GCST90038685	Rheumatoid arthritis || id:ebi-a-GCST90038685	Interferon gamma levels	Weighted mode	21	-0.00102959	0.00173112	0.558675	-0.00442258	0.00236339	0.998971	0.995587	1.00237
GCST90274795	ebi-a-GCST90038685	Rheumatoid arthritis || id:ebi-a-GCST90038685	Interleukin-10 levels	Inverse variance weighted	31	6.20618e-05	0.000628326	0.921318	-0.00116946	0.00129358	1.00006	0.998831	1.00129
GCST90274795	ebi-a-GCST90038685	Rheumatoid arthritis || id:ebi-a-GCST90038685	Interleukin-10 levels	MR Egger	31	0.00168178	0.00137757	0.231984	-0.00101826	0.00438182	1.00168	0.998982	1.00439
GCST90274795	ebi-a-GCST90038685	Rheumatoid arthritis || id:ebi-a-GCST90038685	Interleukin-10 levels	Weighted median	31	0.000562024	0.000917813	0.540306	-0.00123689	0.00236094	1.00056	0.998764	1.00236
GCST90274795	ebi-a-GCST90038685	Rheumatoid arthritis || id:ebi-a-GCST90038685	Interleukin-10 levels	Weighted mode	31	0.000879648	0.00142818	0.542592	-0.00191959	0.00367889	1.00088	0.998082	1.00369
GCST90274796	ebi-a-GCST90038685	Rheumatoid arthritis || id:ebi-a-GCST90038685	Interleukin-10 receptor subunit alpha levels	Inverse variance weighted	20	0.000721638	0.000744311	0.332277	-0.000737213	0.00218049	1.00072	0.999263	1.00218
GCST90274796	ebi-a-GCST90038685	Rheumatoid arthritis || id:ebi-a-GCST90038685	Interleukin-10 receptor subunit alpha levels	MR Egger	20	3.74861e-05	0.00198713	0.985157	-0.00385729	0.00393226	1.00004	0.99615	1.00394
GCST90274796	ebi-a-GCST90038685	Rheumatoid arthritis || id:ebi-a-GCST90038685	Interleukin-10 receptor subunit alpha levels	Weighted median	20	0.000306696	0.00105173	0.770585	-0.0017547	0.0023681	1.00031	0.998247	1.00237
GCST90274796	ebi-a-GCST90038685	Rheumatoid arthritis || id:ebi-a-GCST90038685	Interleukin-10 receptor subunit alpha levels	Weighted mode	20	0.000212015	0.0019908	0.916305	-0.00368996	0.00411399	1.00021	0.996317	1.00412
GCST90274797	ebi-a-GCST90038685	Rheumatoid arthritis || id:ebi-a-GCST90038685	Interleukin-10 receptor subunit beta levels	Inverse variance weighted	27	0.000141088	0.000427604	0.741437	-0.000697016	0.000979192	1.00014	0.999303	1.00098
GCST90274797	ebi-a-GCST90038685	Rheumatoid arthritis || id:ebi-a-GCST90038685	Interleukin-10 receptor subunit beta levels	MR Egger	27	0.000338281	0.00061639	0.588004	-0.000869842	0.0015464	1.00034	0.999131	1.00155
GCST90274797	ebi-a-GCST90038685	Rheumatoid arthritis || id:ebi-a-GCST90038685	Interleukin-10 receptor subunit beta levels	Weighted median	27	0.000583573	0.000503058	0.246027	-0.00040242	0.00156957	1.00058	0.999598	1.00157
GCST90274797	ebi-a-GCST90038685	Rheumatoid arthritis || id:ebi-a-GCST90038685	Interleukin-10 receptor subunit beta levels	Weighted mode	27	0.00060428	0.000519413	0.255238	-0.00041377	0.00162233	1.0006	0.999586	1.00162
GCST90274798	ebi-a-GCST90038685	Rheumatoid arthritis || id:ebi-a-GCST90038685	Interleukin-12 subunit beta levels	Inverse variance weighted (multiplicative random effects)	20	0.000239283	0.000453151	0.59747	-0.000648893	0.00112746	1.00024	0.999351	1.00113
GCST90274798	ebi-a-GCST90038685	Rheumatoid arthritis || id:ebi-a-GCST90038685	Interleukin-12 subunit beta levels	MR Egger	20	0.000339902	0.000703393	0.634757	-0.00103875	0.00171855	1.00034	0.998962	1.00172
GCST90274798	ebi-a-GCST90038685	Rheumatoid arthritis || id:ebi-a-GCST90038685	Interleukin-12 subunit beta levels	Weighted median	20	0.000128199	0.000449509	0.775493	-0.000752839	0.00100924	1.00013	0.999247	1.00101
GCST90274798	ebi-a-GCST90038685	Rheumatoid arthritis || id:ebi-a-GCST90038685	Interleukin-12 subunit beta levels	Weighted mode	20	0.000124333	0.0004119	0.766044	-0.000682991	0.000931657	1.00012	0.999317	1.00093
GCST90274799	ebi-a-GCST90038685	Rheumatoid arthritis || id:ebi-a-GCST90038685	Interleukin-13 levels	Inverse variance weighted	32	0.00073238	0.00063573	0.249309	-0.000513651	0.00197841	1.00073	0.999486	1.00198
GCST90274799	ebi-a-GCST90038685	Rheumatoid arthritis || id:ebi-a-GCST90038685	Interleukin-13 levels	MR Egger	32	0.00162239	0.00158524	0.314284	-0.00148468	0.00472946	1.00162	0.998516	1.00474
GCST90274799	ebi-a-GCST90038685	Rheumatoid arthritis || id:ebi-a-GCST90038685	Interleukin-13 levels	Weighted median	32	0.000738288	0.00082395	0.370235	-0.000876655	0.00235323	1.00074	0.999124	1.00236
GCST90274799	ebi-a-GCST90038685	Rheumatoid arthritis || id:ebi-a-GCST90038685	Interleukin-13 levels	Weighted mode	32	-0.000231814	0.00163149	0.887931	-0.00342954	0.00296592	0.999768	0.996576	1.00297
GCST90274800	ebi-a-GCST90038685	Rheumatoid arthritis || id:ebi-a-GCST90038685	Interleukin-15 receptor subunit alpha levels	Inverse variance weighted	23	0.000169578	0.00050746	0.738251	-0.000825043	0.0011642	1.00017	0.999175	1.00116
GCST90274800	ebi-a-GCST90038685	Rheumatoid arthritis || id:ebi-a-GCST90038685	Interleukin-15 receptor subunit alpha levels	MR Egger	23	-0.000671758	0.000854539	0.440586	-0.00234665	0.00100314	0.999328	0.997656	1.001
GCST90274800	ebi-a-GCST90038685	Rheumatoid arthritis || id:ebi-a-GCST90038685	Interleukin-15 receptor subunit alpha levels	Weighted median	23	9.25019e-06	0.000535534	0.986219	-0.0010404	0.0010589	1.00001	0.99896	1.00106
GCST90274800	ebi-a-GCST90038685	Rheumatoid arthritis || id:ebi-a-GCST90038685	Interleukin-15 receptor subunit alpha levels	Weighted mode	23	1.54847e-05	0.000502468	0.975693	-0.000969353	0.00100032	1.00002	0.999031	1.001
GCST90274801	ebi-a-GCST90038685	Rheumatoid arthritis || id:ebi-a-GCST90038685	Interleukin-17A levels	Inverse variance weighted	21	-0.000628494	0.000757873	0.406943	-0.00211393	0.000856938	0.999372	0.997888	1.00086
GCST90274801	ebi-a-GCST90038685	Rheumatoid arthritis || id:ebi-a-GCST90038685	Interleukin-17A levels	MR Egger	21	0.000248569	0.00186174	0.895191	-0.00340045	0.00389759	1.00025	0.996605	1.00391
GCST90274801	ebi-a-GCST90038685	Rheumatoid arthritis || id:ebi-a-GCST90038685	Interleukin-17A levels	Weighted median	21	-0.000517202	0.00104839	0.621781	-0.00257205	0.00153765	0.999483	0.997431	1.00154
GCST90274801	ebi-a-GCST90038685	Rheumatoid arthritis || id:ebi-a-GCST90038685	Interleukin-17A levels	Weighted mode	21	-0.000591829	0.00201514	0.77202	-0.0045415	0.00335784	0.999408	0.995469	1.00336
GCST90274802	ebi-a-GCST90038685	Rheumatoid arthritis || id:ebi-a-GCST90038685	Interleukin-17C levels	Inverse variance weighted (multiplicative random effects)	40	-0.00091632	0.000636442	0.149937	-0.00216375	0.000331108	0.999084	0.997839	1.00033
GCST90274802	ebi-a-GCST90038685	Rheumatoid arthritis || id:ebi-a-GCST90038685	Interleukin-17C levels	MR Egger	40	-0.000936769	0.0014503	0.522216	-0.00377935	0.00190581	0.999064	0.996228	1.00191
GCST90274802	ebi-a-GCST90038685	Rheumatoid arthritis || id:ebi-a-GCST90038685	Interleukin-17C levels	Weighted median	40	-0.00105335	0.000819264	0.19854	-0.0026591	0.000552411	0.998947	0.997344	1.00055
GCST90274802	ebi-a-GCST90038685	Rheumatoid arthritis || id:ebi-a-GCST90038685	Interleukin-17C levels	Weighted mode	40	-0.00179442	0.00186643	0.342265	-0.00545262	0.00186378	0.998207	0.994562	1.00187
GCST90274803	ebi-a-GCST90038685	Rheumatoid arthritis || id:ebi-a-GCST90038685	Interleukin-18 levels	Inverse variance weighted	34	0.000208094	0.00052688	0.692875	-0.00082459	0.00124078	1.00021	0.999176	1.00124
GCST90274803	ebi-a-GCST90038685	Rheumatoid arthritis || id:ebi-a-GCST90038685	Interleukin-18 levels	MR Egger	34	0.000125589	0.00113117	0.912289	-0.0020915	0.00234268	1.00013	0.997911	1.00235
GCST90274803	ebi-a-GCST90038685	Rheumatoid arthritis || id:ebi-a-GCST90038685	Interleukin-18 levels	Weighted median	34	8.02095e-05	0.00076544	0.916543	-0.00142005	0.00158047	1.00008	0.998581	1.00158
GCST90274803	ebi-a-GCST90038685	Rheumatoid arthritis || id:ebi-a-GCST90038685	Interleukin-18 levels	Weighted mode	34	0.000666505	0.000888236	0.458349	-0.00107444	0.00240745	1.00067	0.998926	1.00241
GCST90274804	ebi-a-GCST90038685	Rheumatoid arthritis || id:ebi-a-GCST90038685	interleukin-18 receptor 1 levels	Inverse variance weighted (multiplicative random effects)	10	0.000872592	0.000874416	0.318321	-0.000841262	0.00258645	1.00087	0.999159	1.00259
GCST90274804	ebi-a-GCST90038685	Rheumatoid arthritis || id:ebi-a-GCST90038685	interleukin-18 receptor 1 levels	MR Egger	10	-0.00101897	0.00201084	0.626006	-0.00496023	0.00292228	0.998982	0.995052	1.00293
GCST90274804	ebi-a-GCST90038685	Rheumatoid arthritis || id:ebi-a-GCST90038685	interleukin-18 receptor 1 levels	Weighted median	10	0.000194743	0.000654198	0.765946	-0.00108748	0.00147697	1.00019	0.998913	1.00148
GCST90274804	ebi-a-GCST90038685	Rheumatoid arthritis || id:ebi-a-GCST90038685	interleukin-18 receptor 1 levels	Weighted mode	10	0.000147212	0.000648373	0.825459	-0.0011236	0.00141802	1.00015	0.998877	1.00142
GCST90274805	ebi-a-GCST90038685	Rheumatoid arthritis || id:ebi-a-GCST90038685	Interleukin-1-alpha levels	Inverse variance weighted	22	9.43511e-06	0.000832101	0.990953	-0.00162148	0.00164035	1.00001	0.99838	1.00164
GCST90274805	ebi-a-GCST90038685	Rheumatoid arthritis || id:ebi-a-GCST90038685	Interleukin-1-alpha levels	MR Egger	22	-0.000893038	0.00203028	0.664756	-0.0048724	0.00308632	0.999107	0.995139	1.00309
GCST90274805	ebi-a-GCST90038685	Rheumatoid arthritis || id:ebi-a-GCST90038685	Interleukin-1-alpha levels	Weighted median	22	-0.000749709	0.00102513	0.464576	-0.00275896	0.00125954	0.999251	0.997245	1.00126
GCST90274805	ebi-a-GCST90038685	Rheumatoid arthritis || id:ebi-a-GCST90038685	Interleukin-1-alpha levels	Weighted mode	22	-0.00138436	0.00207384	0.5117	-0.0054491	0.00268037	0.998617	0.994566	1.00268
GCST90274806	ebi-a-GCST90038685	Rheumatoid arthritis || id:ebi-a-GCST90038685	Interleukin-2 levels	Inverse variance weighted (multiplicative random effects)	21	0.00065333	0.00098403	0.506733	-0.00127537	0.00258203	1.00065	0.998725	1.00259
GCST90274806	ebi-a-GCST90038685	Rheumatoid arthritis || id:ebi-a-GCST90038685	Interleukin-2 levels	MR Egger	21	0.000339179	0.0026654	0.900078	-0.004885	0.00556336	1.00034	0.995127	1.00558
GCST90274806	ebi-a-GCST90038685	Rheumatoid arthritis || id:ebi-a-GCST90038685	Interleukin-2 levels	Weighted median	21	0.000900161	0.00117106	0.442088	-0.00139512	0.00319544	1.0009	0.998606	1.0032
GCST90274806	ebi-a-GCST90038685	Rheumatoid arthritis || id:ebi-a-GCST90038685	Interleukin-2 levels	Weighted mode	21	0.00290827	0.00241384	0.242333	-0.00182286	0.00763939	1.00291	0.998179	1.00767
GCST90274807	ebi-a-GCST90038685	Rheumatoid arthritis || id:ebi-a-GCST90038685	Interleukin-20 levels	Inverse variance weighted	22	-0.000257898	0.00079716	0.746301	-0.00182033	0.00130454	0.999742	0.998181	1.00131
GCST90274807	ebi-a-GCST90038685	Rheumatoid arthritis || id:ebi-a-GCST90038685	Interleukin-20 levels	MR Egger	22	-0.00420683	0.00157181	0.0145062	-0.00728757	-0.00112609	0.995802	0.992739	0.998875
GCST90274807	ebi-a-GCST90038685	Rheumatoid arthritis || id:ebi-a-GCST90038685	Interleukin-20 levels	Weighted median	22	9.96572e-05	0.00102551	0.922585	-0.00191035	0.00210966	1.0001	0.998091	1.00211
GCST90274807	ebi-a-GCST90038685	Rheumatoid arthritis || id:ebi-a-GCST90038685	Interleukin-20 levels	Weighted mode	22	-3.59842e-05	0.00189123	0.984999	-0.0037428	0.00367083	0.999964	0.996264	1.00368
GCST90274808	ebi-a-GCST90038685	Rheumatoid arthritis || id:ebi-a-GCST90038685	Interleukin-20 receptor subunit alpha levels	Inverse variance weighted	20	0.000850445	0.000902683	0.346126	-0.000918815	0.0026197	1.00085	0.999082	1.00262
GCST90274808	ebi-a-GCST90038685	Rheumatoid arthritis || id:ebi-a-GCST90038685	Interleukin-20 receptor subunit alpha levels	MR Egger	20	0.00310365	0.00210094	0.156887	-0.00101419	0.00722149	1.00311	0.998986	1.00725
GCST90274808	ebi-a-GCST90038685	Rheumatoid arthritis || id:ebi-a-GCST90038685	Interleukin-20 receptor subunit alpha levels	Weighted median	20	4.68743e-05	0.00106984	0.965053	-0.00205002	0.00214377	1.00005	0.997952	1.00215
GCST90274808	ebi-a-GCST90038685	Rheumatoid arthritis || id:ebi-a-GCST90038685	Interleukin-20 receptor subunit alpha levels	Weighted mode	20	0.00104171	0.001718	0.551456	-0.00232556	0.00440898	1.00104	0.997677	1.00442
GCST90274809	ebi-a-GCST90038685	Rheumatoid arthritis || id:ebi-a-GCST90038685	Interleukin-22 receptor subunit alpha-1 levels	Inverse variance weighted	18	-0.000152066	0.000792907	0.847912	-0.00170616	0.00140203	0.999848	0.998295	1.0014
GCST90274809	ebi-a-GCST90038685	Rheumatoid arthritis || id:ebi-a-GCST90038685	Interleukin-22 receptor subunit alpha-1 levels	MR Egger	18	4.41855e-05	0.00162443	0.978636	-0.00313971	0.00322808	1.00004	0.996865	1.00323
GCST90274809	ebi-a-GCST90038685	Rheumatoid arthritis || id:ebi-a-GCST90038685	Interleukin-22 receptor subunit alpha-1 levels	Weighted median	18	0.000989824	0.00111639	0.37528	-0.00119831	0.00317796	1.00099	0.998802	1.00318
GCST90274809	ebi-a-GCST90038685	Rheumatoid arthritis || id:ebi-a-GCST90038685	Interleukin-22 receptor subunit alpha-1 levels	Weighted mode	18	0.00184139	0.00211454	0.395983	-0.00230312	0.00598589	1.00184	0.9977	1.006
GCST90274810	ebi-a-GCST90038685	Rheumatoid arthritis || id:ebi-a-GCST90038685	Interleukin-24 levels	Inverse variance weighted (multiplicative random effects)	22	0.000674592	0.000863526	0.434681	-0.00101792	0.0023671	1.00067	0.998983	1.00237
GCST90274810	ebi-a-GCST90038685	Rheumatoid arthritis || id:ebi-a-GCST90038685	Interleukin-24 levels	MR Egger	22	-0.000990133	0.00198472	0.623309	-0.00488019	0.00289993	0.99901	0.995132	1.0029
GCST90274810	ebi-a-GCST90038685	Rheumatoid arthritis || id:ebi-a-GCST90038685	Interleukin-24 levels	Weighted median	22	-0.000122548	0.00100222	0.90268	-0.00208691	0.00184181	0.999877	0.997915	1.00184
GCST90274810	ebi-a-GCST90038685	Rheumatoid arthritis || id:ebi-a-GCST90038685	Interleukin-24 levels	Weighted mode	22	-0.00115886	0.00176818	0.519327	-0.0046245	0.00230677	0.998842	0.995386	1.00231
GCST90274811	ebi-a-GCST90038685	Rheumatoid arthritis || id:ebi-a-GCST90038685	Interleukin-2 receptor subunit beta levels	Inverse variance weighted	26	0.000769216	0.000661499	0.244895	-0.000527322	0.00206575	1.00077	0.999473	1.00207
GCST90274811	ebi-a-GCST90038685	Rheumatoid arthritis || id:ebi-a-GCST90038685	Interleukin-2 receptor subunit beta levels	MR Egger	26	0.000271384	0.00135528	0.842978	-0.00238497	0.00292773	1.00027	0.997618	1.00293
GCST90274811	ebi-a-GCST90038685	Rheumatoid arthritis || id:ebi-a-GCST90038685	Interleukin-2 receptor subunit beta levels	Weighted median	26	0.00097117	0.000942855	0.302996	-0.000876826	0.00281917	1.00097	0.999124	1.00282
GCST90274811	ebi-a-GCST90038685	Rheumatoid arthritis || id:ebi-a-GCST90038685	Interleukin-2 receptor subunit beta levels	Weighted mode	26	0.00165595	0.00175704	0.354972	-0.00178784	0.00509974	1.00166	0.998214	1.00511
GCST90274812	ebi-a-GCST90038685	Rheumatoid arthritis || id:ebi-a-GCST90038685	Interleukin-33 levels	Inverse variance weighted	22	-0.000268755	0.000720405	0.709103	-0.00168075	0.00114324	0.999731	0.998321	1.00114
GCST90274812	ebi-a-GCST90038685	Rheumatoid arthritis || id:ebi-a-GCST90038685	Interleukin-33 levels	MR Egger	22	0.000983313	0.00210901	0.646079	-0.00315035	0.00511697	1.00098	0.996855	1.00513
GCST90274812	ebi-a-GCST90038685	Rheumatoid arthritis || id:ebi-a-GCST90038685	Interleukin-33 levels	Weighted median	22	0.000785629	0.00100138	0.43272	-0.00117708	0.00274833	1.00079	0.998824	1.00275
GCST90274812	ebi-a-GCST90038685	Rheumatoid arthritis || id:ebi-a-GCST90038685	Interleukin-33 levels	Weighted mode	22	0.00111446	0.00183822	0.550832	-0.00248845	0.00471737	1.00112	0.997515	1.00473
GCST90274813	ebi-a-GCST90038685	Rheumatoid arthritis || id:ebi-a-GCST90038685	Interleukin-4 levels	Inverse variance weighted	25	0.000430796	0.000683443	0.528478	-0.000908753	0.00177035	1.00043	0.999092	1.00177
GCST90274813	ebi-a-GCST90038685	Rheumatoid arthritis || id:ebi-a-GCST90038685	Interleukin-4 levels	MR Egger	25	0.000739143	0.00187294	0.696742	-0.00293182	0.00441011	1.00074	0.997072	1.00442
GCST90274813	ebi-a-GCST90038685	Rheumatoid arthritis || id:ebi-a-GCST90038685	Interleukin-4 levels	Weighted median	25	0.000872272	0.000920312	0.343231	-0.00093154	0.00267608	1.00087	0.999069	1.00268
GCST90274813	ebi-a-GCST90038685	Rheumatoid arthritis || id:ebi-a-GCST90038685	Interleukin-4 levels	Weighted mode	25	0.00237015	0.00181578	0.204164	-0.00118878	0.00592908	1.00237	0.998812	1.00595
GCST90274814	ebi-a-GCST90038685	Rheumatoid arthritis || id:ebi-a-GCST90038685	Interleukin-5 levels	Inverse variance weighted	25	0.00102885	0.000648888	0.112838	-0.000242968	0.00230067	1.00103	0.999757	1.0023
GCST90274814	ebi-a-GCST90038685	Rheumatoid arthritis || id:ebi-a-GCST90038685	Interleukin-5 levels	MR Egger	25	0.00114917	0.00138691	0.415858	-0.00156918	0.00386752	1.00115	0.998432	1.00388
GCST90274814	ebi-a-GCST90038685	Rheumatoid arthritis || id:ebi-a-GCST90038685	Interleukin-5 levels	Weighted median	25	0.0014449	0.000912648	0.113377	-0.000343892	0.00323369	1.00145	0.999656	1.00324
GCST90274814	ebi-a-GCST90038685	Rheumatoid arthritis || id:ebi-a-GCST90038685	Interleukin-5 levels	Weighted mode	25	0.00204589	0.00157746	0.206978	-0.00104593	0.0051377	1.00205	0.998955	1.00515
GCST90274815	ebi-a-GCST90038685	Rheumatoid arthritis || id:ebi-a-GCST90038685	Interleukin-6 levels	Inverse variance weighted	12	-0.00213875	0.000852548	0.012119	-0.00380975	-0.000467759	0.997864	0.996197	0.999532
GCST90274815	ebi-a-GCST90038685	Rheumatoid arthritis || id:ebi-a-GCST90038685	Interleukin-6 levels	MR Egger	12	-0.00323144	0.00186524	0.113864	-0.00688732	0.000424433	0.996774	0.993136	1.00042
GCST90274815	ebi-a-GCST90038685	Rheumatoid arthritis || id:ebi-a-GCST90038685	Interleukin-6 levels	Weighted median	12	-0.00312995	0.00112248	0.00529672	-0.00533001	-0.000929879	0.996875	0.994684	0.999071
GCST90274815	ebi-a-GCST90038685	Rheumatoid arthritis || id:ebi-a-GCST90038685	Interleukin-6 levels	Weighted mode	12	-0.00321034	0.00117918	0.019842	-0.00552153	-0.000899143	0.996795	0.994494	0.999101
GCST90274816	ebi-a-GCST90038685	Rheumatoid arthritis || id:ebi-a-GCST90038685	Interleukin-7 levels	Inverse variance weighted	26	-2.72456e-05	0.000727698	0.970134	-0.00145353	0.00139904	0.999973	0.998548	1.0014
GCST90274816	ebi-a-GCST90038685	Rheumatoid arthritis || id:ebi-a-GCST90038685	Interleukin-7 levels	MR Egger	26	0.0030606	0.00177468	0.0974591	-0.000417773	0.00653896	1.00307	0.999582	1.00656
GCST90274816	ebi-a-GCST90038685	Rheumatoid arthritis || id:ebi-a-GCST90038685	Interleukin-7 levels	Weighted median	26	6.63841e-05	0.000991502	0.946619	-0.00187696	0.00200973	1.00007	0.998125	1.00201
GCST90274816	ebi-a-GCST90038685	Rheumatoid arthritis || id:ebi-a-GCST90038685	Interleukin-7 levels	Weighted mode	26	-0.000267357	0.00166599	0.873793	-0.0035327	0.00299798	0.999733	0.996474	1.003
GCST90274817	ebi-a-GCST90038685	Rheumatoid arthritis || id:ebi-a-GCST90038685	Interleukin-8 levels	Inverse variance weighted	28	0.000633476	0.000696365	0.362987	-0.000731401	0.00199835	1.00063	0.999269	1.002
GCST90274817	ebi-a-GCST90038685	Rheumatoid arthritis || id:ebi-a-GCST90038685	Interleukin-8 levels	MR Egger	28	0.00122937	0.00156035	0.437893	-0.00182893	0.00428766	1.00123	0.998173	1.0043
GCST90274817	ebi-a-GCST90038685	Rheumatoid arthritis || id:ebi-a-GCST90038685	Interleukin-8 levels	Weighted median	28	0.000785723	0.000934604	0.400515	-0.0010461	0.00261755	1.00079	0.998954	1.00262
GCST90274817	ebi-a-GCST90038685	Rheumatoid arthritis || id:ebi-a-GCST90038685	Interleukin-8 levels	Weighted mode	28	0.00288737	0.00216767	0.19399	-0.00136126	0.007136	1.00289	0.99864	1.00716
GCST90274818	ebi-a-GCST90038685	Rheumatoid arthritis || id:ebi-a-GCST90038685	Latency-associated peptide transforming growth factor beta 1 levels	Inverse variance weighted	31	-0.00077661	0.000617792	0.208727	-0.00198748	0.000434263	0.999224	0.998014	1.00043
GCST90274818	ebi-a-GCST90038685	Rheumatoid arthritis || id:ebi-a-GCST90038685	Latency-associated peptide transforming growth factor beta 1 levels	MR Egger	31	-0.00112425	0.00114318	0.333524	-0.00336489	0.00111639	0.998876	0.996641	1.00112
GCST90274818	ebi-a-GCST90038685	Rheumatoid arthritis || id:ebi-a-GCST90038685	Latency-associated peptide transforming growth factor beta 1 levels	Weighted median	31	-0.000903514	0.000904062	0.317604	-0.00267548	0.000868447	0.999097	0.997328	1.00087
GCST90274818	ebi-a-GCST90038685	Rheumatoid arthritis || id:ebi-a-GCST90038685	Latency-associated peptide transforming growth factor beta 1 levels	Weighted mode	31	-0.000986187	0.0013513	0.47117	-0.00363474	0.00166237	0.999014	0.996372	1.00166
GCST90274819	ebi-a-GCST90038685	Rheumatoid arthritis || id:ebi-a-GCST90038685	Leukemia inhibitory factor levels	Inverse variance weighted	28	0.000849312	0.000648191	0.190101	-0.000421142	0.00211977	1.00085	0.999579	1.00212
GCST90274819	ebi-a-GCST90038685	Rheumatoid arthritis || id:ebi-a-GCST90038685	Leukemia inhibitory factor levels	MR Egger	28	-0.000423898	0.0014689	0.775189	-0.00330294	0.00245515	0.999576	0.996703	1.00246
GCST90274819	ebi-a-GCST90038685	Rheumatoid arthritis || id:ebi-a-GCST90038685	Leukemia inhibitory factor levels	Weighted median	28	-0.000258599	0.000955214	0.786604	-0.00213082	0.00161362	0.999741	0.997871	1.00161
GCST90274819	ebi-a-GCST90038685	Rheumatoid arthritis || id:ebi-a-GCST90038685	Leukemia inhibitory factor levels	Weighted mode	28	-0.0011382	0.00162263	0.48902	-0.00431856	0.00204215	0.998862	0.995691	1.00204
GCST90274820	ebi-a-GCST90038685	Rheumatoid arthritis || id:ebi-a-GCST90038685	Leukemia inhibitory factor receptor levels	Inverse variance weighted	29	-3.57031e-05	0.000565045	0.949618	-0.00114319	0.00107178	0.999964	0.998857	1.00107
GCST90274820	ebi-a-GCST90038685	Rheumatoid arthritis || id:ebi-a-GCST90038685	Leukemia inhibitory factor receptor levels	MR Egger	29	-0.00152256	0.00108437	0.171691	-0.00364792	0.000602813	0.998479	0.996359	1.0006
GCST90274820	ebi-a-GCST90038685	Rheumatoid arthritis || id:ebi-a-GCST90038685	Leukemia inhibitory factor receptor levels	Weighted median	29	0.000115871	0.000860412	0.892873	-0.00157054	0.00180228	1.00012	0.998431	1.0018
GCST90274820	ebi-a-GCST90038685	Rheumatoid arthritis || id:ebi-a-GCST90038685	Leukemia inhibitory factor receptor levels	Weighted mode	29	0.000436755	0.000859639	0.615385	-0.00124814	0.00212165	1.00044	0.998753	1.00212
GCST90274821	ebi-a-GCST90038685	Rheumatoid arthritis || id:ebi-a-GCST90038685	Monocyte chemoattractant protein-1 levels	Inverse variance weighted	27	-0.000256177	0.000700461	0.714569	-0.00162908	0.00111673	0.999744	0.998372	1.00112
GCST90274821	ebi-a-GCST90038685	Rheumatoid arthritis || id:ebi-a-GCST90038685	Monocyte chemoattractant protein-1 levels	MR Egger	27	-0.00119682	0.00139691	0.399714	-0.00393477	0.00154113	0.998804	0.996073	1.00154
GCST90274821	ebi-a-GCST90038685	Rheumatoid arthritis || id:ebi-a-GCST90038685	Monocyte chemoattractant protein-1 levels	Weighted median	27	-0.000755291	0.000831819	0.363878	-0.00238566	0.000875074	0.999245	0.997617	1.00088
GCST90274821	ebi-a-GCST90038685	Rheumatoid arthritis || id:ebi-a-GCST90038685	Monocyte chemoattractant protein-1 levels	Weighted mode	27	-0.000976324	0.00092508	0.300954	-0.00278948	0.000836833	0.999024	0.997214	1.00084
GCST90274822	ebi-a-GCST90038685	Rheumatoid arthritis || id:ebi-a-GCST90038685	Monocyte chemoattractant protein 2 levels	Inverse variance weighted	7	0.000603001	0.000383823	0.116174	-0.000149293	0.0013553	1.0006	0.999851	1.00136
GCST90274822	ebi-a-GCST90038685	Rheumatoid arthritis || id:ebi-a-GCST90038685	Monocyte chemoattractant protein 2 levels	MR Egger	7	0.00019564	0.00050118	0.712347	-0.000786672	0.00117795	1.0002	0.999214	1.00118
GCST90274822	ebi-a-GCST90038685	Rheumatoid arthritis || id:ebi-a-GCST90038685	Monocyte chemoattractant protein 2 levels	Weighted median	7	0.000522041	0.000397829	0.189445	-0.000257704	0.00130179	1.00052	0.999742	1.0013
GCST90274822	ebi-a-GCST90038685	Rheumatoid arthritis || id:ebi-a-GCST90038685	Monocyte chemoattractant protein 2 levels	Weighted mode	7	0.000504494	0.000406412	0.260809	-0.000292074	0.00130106	1.0005	0.999708	1.0013
GCST90274823	ebi-a-GCST90038685	Rheumatoid arthritis || id:ebi-a-GCST90038685	Monocyte chemoattractant protein-3 levels	Inverse variance weighted	30	-0.000396594	0.00054549	0.4672	-0.00146575	0.000672566	0.999603	0.998535	1.00067
GCST90274823	ebi-a-GCST90038685	Rheumatoid arthritis || id:ebi-a-GCST90038685	Monocyte chemoattractant protein-3 levels	MR Egger	30	-0.00165044	0.00132209	0.222241	-0.00424174	0.000940869	0.998351	0.995767	1.00094
GCST90274823	ebi-a-GCST90038685	Rheumatoid arthritis || id:ebi-a-GCST90038685	Monocyte chemoattractant protein-3 levels	Weighted median	30	-0.000141565	0.000788388	0.857496	-0.0016868	0.00140368	0.999858	0.998315	1.0014
GCST90274823	ebi-a-GCST90038685	Rheumatoid arthritis || id:ebi-a-GCST90038685	Monocyte chemoattractant protein-3 levels	Weighted mode	30	8.13687e-05	0.00130101	0.95056	-0.00246861	0.00263135	1.00008	0.997534	1.00263
GCST90274824	ebi-a-GCST90038685	Rheumatoid arthritis || id:ebi-a-GCST90038685	Monocyte chemoattractant protein-4 levels	Inverse variance weighted (multiplicative random effects)	31	-0.000385368	0.000634549	0.543645	-0.00162908	0.000858348	0.999615	0.998372	1.00086
GCST90274824	ebi-a-GCST90038685	Rheumatoid arthritis || id:ebi-a-GCST90038685	Monocyte chemoattractant protein-4 levels	MR Egger	31	-0.000440096	0.00127486	0.732427	-0.00293882	0.00205863	0.99956	0.997065	1.00206
GCST90274824	ebi-a-GCST90038685	Rheumatoid arthritis || id:ebi-a-GCST90038685	Monocyte chemoattractant protein-4 levels	Weighted median	31	-0.000207469	0.000702567	0.767764	-0.0015845	0.00116956	0.999793	0.998417	1.00117
GCST90274824	ebi-a-GCST90038685	Rheumatoid arthritis || id:ebi-a-GCST90038685	Monocyte chemoattractant protein-4 levels	Weighted mode	31	3.29555e-05	0.000691473	0.962303	-0.00132233	0.00138824	1.00003	0.998679	1.00139
GCST90274825	ebi-a-GCST90038685	Rheumatoid arthritis || id:ebi-a-GCST90038685	Macrophage inflammatory protein 1a levels	Inverse variance weighted (multiplicative random effects)	24	0.000508455	0.000600251	0.396956	-0.000668037	0.00168495	1.00051	0.999332	1.00169
GCST90274825	ebi-a-GCST90038685	Rheumatoid arthritis || id:ebi-a-GCST90038685	Macrophage inflammatory protein 1a levels	MR Egger	24	4.9716e-05	0.000958679	0.959109	-0.0018293	0.00192873	1.00005	0.998172	1.00193
GCST90274825	ebi-a-GCST90038685	Rheumatoid arthritis || id:ebi-a-GCST90038685	Macrophage inflammatory protein 1a levels	Weighted median	24	0.000185587	0.000629048	0.767972	-0.00104735	0.00141852	1.00019	0.998953	1.00142
GCST90274825	ebi-a-GCST90038685	Rheumatoid arthritis || id:ebi-a-GCST90038685	Macrophage inflammatory protein 1a levels	Weighted mode	24	6.78674e-05	0.000562179	0.90496	-0.001034	0.00116974	1.00007	0.998967	1.00117
GCST90274826	ebi-a-GCST90038685	Rheumatoid arthritis || id:ebi-a-GCST90038685	Matrix metalloproteinase-1 levels	Inverse variance weighted	28	0.00016718	0.000671665	0.803435	-0.00114928	0.00148364	1.00017	0.998851	1.00148
GCST90274826	ebi-a-GCST90038685	Rheumatoid arthritis || id:ebi-a-GCST90038685	Matrix metalloproteinase-1 levels	MR Egger	28	0.00200916	0.00125358	0.121074	-0.000447862	0.00446618	1.00201	0.999552	1.00448
GCST90274826	ebi-a-GCST90038685	Rheumatoid arthritis || id:ebi-a-GCST90038685	Matrix metalloproteinase-1 levels	Weighted median	28	0.000107315	0.000882981	0.903265	-0.00162333	0.00183796	1.00011	0.998378	1.00184
GCST90274826	ebi-a-GCST90038685	Rheumatoid arthritis || id:ebi-a-GCST90038685	Matrix metalloproteinase-1 levels	Weighted mode	28	-0.000155576	0.00117402	0.895559	-0.00245665	0.00214549	0.999844	0.997546	1.00215
GCST90274827	ebi-a-GCST90038685	Rheumatoid arthritis || id:ebi-a-GCST90038685	Matrix metalloproteinase-10 levels	Inverse variance weighted	25	0.000337494	0.000446879	0.450114	-0.000538388	0.00121338	1.00034	0.999462	1.00121
GCST90274827	ebi-a-GCST90038685	Rheumatoid arthritis || id:ebi-a-GCST90038685	Matrix metalloproteinase-10 levels	MR Egger	25	0.000240849	0.000603067	0.693303	-0.000941162	0.00142286	1.00024	0.999059	1.00142
GCST90274827	ebi-a-GCST90038685	Rheumatoid arthritis || id:ebi-a-GCST90038685	Matrix metalloproteinase-10 levels	Weighted median	25	0.000301522	0.000589605	0.609074	-0.000854104	0.00145715	1.0003	0.999146	1.00146
GCST90274827	ebi-a-GCST90038685	Rheumatoid arthritis || id:ebi-a-GCST90038685	Matrix metalloproteinase-10 levels	Weighted mode	25	0.000275179	0.000614705	0.658413	-0.000929643	0.00148	1.00028	0.999071	1.00148
GCST90274828	ebi-a-GCST90038685	Rheumatoid arthritis || id:ebi-a-GCST90038685	Neurturin levels	Inverse variance weighted	25	-0.00165828	0.000651668	0.0109382	-0.00293555	-0.00038101	0.998343	0.997069	0.999619
GCST90274828	ebi-a-GCST90038685	Rheumatoid arthritis || id:ebi-a-GCST90038685	Neurturin levels	MR Egger	25	-0.00153553	0.00138036	0.277454	-0.00424105	0.00116998	0.998466	0.995768	1.00117
GCST90274828	ebi-a-GCST90038685	Rheumatoid arthritis || id:ebi-a-GCST90038685	Neurturin levels	Weighted median	25	-0.00128143	0.00091744	0.162491	-0.00307961	0.000516756	0.998719	0.996925	1.00052
GCST90274828	ebi-a-GCST90038685	Rheumatoid arthritis || id:ebi-a-GCST90038685	Neurturin levels	Weighted mode	25	-0.00110117	0.00158417	0.493661	-0.00420614	0.0020038	0.998899	0.995803	1.00201
GCST90274829	ebi-a-GCST90038685	Rheumatoid arthritis || id:ebi-a-GCST90038685	Neurotrophin-3 levels	Inverse variance weighted	32	-0.000371683	0.000676768	0.582866	-0.00169815	0.000954782	0.999628	0.998303	1.00096
GCST90274829	ebi-a-GCST90038685	Rheumatoid arthritis || id:ebi-a-GCST90038685	Neurotrophin-3 levels	MR Egger	32	0.000157933	0.00160243	0.922145	-0.00298283	0.0032987	1.00016	0.997022	1.0033
GCST90274829	ebi-a-GCST90038685	Rheumatoid arthritis || id:ebi-a-GCST90038685	Neurotrophin-3 levels	Weighted median	32	-0.000994635	0.000924682	0.282084	-0.00280701	0.000817742	0.999006	0.997197	1.00082
GCST90274829	ebi-a-GCST90038685	Rheumatoid arthritis || id:ebi-a-GCST90038685	Neurotrophin-3 levels	Weighted mode	32	-0.00230308	0.00210683	0.282751	-0.00643247	0.00182631	0.9977	0.993588	1.00183
GCST90274830	ebi-a-GCST90038685	Rheumatoid arthritis || id:ebi-a-GCST90038685	Osteoprotegerin levels	Inverse variance weighted (multiplicative random effects)	30	1.81402e-05	0.000709988	0.979616	-0.00137344	0.00140972	1.00002	0.998628	1.00141
GCST90274830	ebi-a-GCST90038685	Rheumatoid arthritis || id:ebi-a-GCST90038685	Osteoprotegerin levels	MR Egger	30	0.00153136	0.00148391	0.310915	-0.0013771	0.00443983	1.00153	0.998624	1.00445
GCST90274830	ebi-a-GCST90038685	Rheumatoid arthritis || id:ebi-a-GCST90038685	Osteoprotegerin levels	Weighted median	30	-0.000116144	0.000868547	0.893622	-0.0018185	0.00158621	0.999884	0.998183	1.00159
GCST90274830	ebi-a-GCST90038685	Rheumatoid arthritis || id:ebi-a-GCST90038685	Osteoprotegerin levels	Weighted mode	30	-9.79125e-05	0.000896919	0.913823	-0.00185587	0.00166005	0.999902	0.998146	1.00166
GCST90274831	ebi-a-GCST90038685	Rheumatoid arthritis || id:ebi-a-GCST90038685	Oncostatin-M levels	Inverse variance weighted	25	-0.000641206	0.000677016	0.343585	-0.00196816	0.000685746	0.999359	0.998034	1.00069
GCST90274831	ebi-a-GCST90038685	Rheumatoid arthritis || id:ebi-a-GCST90038685	Oncostatin-M levels	MR Egger	25	-0.00252186	0.00170023	0.151584	-0.00585432	0.000810594	0.997481	0.994163	1.00081
GCST90274831	ebi-a-GCST90038685	Rheumatoid arthritis || id:ebi-a-GCST90038685	Oncostatin-M levels	Weighted median	25	-0.00115148	0.000969984	0.235183	-0.00305265	0.000749689	0.998849	0.996952	1.00075
GCST90274831	ebi-a-GCST90038685	Rheumatoid arthritis || id:ebi-a-GCST90038685	Oncostatin-M levels	Weighted mode	25	-0.00113098	0.00171793	0.516585	-0.00449812	0.00223615	0.99887	0.995512	1.00224
GCST90274832	ebi-a-GCST90038685	Rheumatoid arthritis || id:ebi-a-GCST90038685	Programmed cell death 1 ligand 1 levels	Inverse variance weighted	27	0.00181416	0.000783994	0.0206678	0.000277533	0.00335079	1.00182	1.00028	1.00336
GCST90274832	ebi-a-GCST90038685	Rheumatoid arthritis || id:ebi-a-GCST90038685	Programmed cell death 1 ligand 1 levels	MR Egger	27	0.00529219	0.00184183	0.00816832	0.00168221	0.00890218	1.00531	1.00168	1.00894
GCST90274832	ebi-a-GCST90038685	Rheumatoid arthritis || id:ebi-a-GCST90038685	Programmed cell death 1 ligand 1 levels	Weighted median	27	0.0016666	0.00103428	0.1071	-0.000360585	0.00369379	1.00167	0.999639	1.0037
GCST90274832	ebi-a-GCST90038685	Rheumatoid arthritis || id:ebi-a-GCST90038685	Programmed cell death 1 ligand 1 levels	Weighted mode	27	0.00126774	0.00177836	0.482275	-0.00221784	0.00475333	1.00127	0.997785	1.00476
GCST90274833	ebi-a-GCST90038685	Rheumatoid arthritis || id:ebi-a-GCST90038685	Stem cell factor levels	Inverse variance weighted	48	-0.00028464	0.000477508	0.551113	-0.00122056	0.000651277	0.999715	0.99878	1.00065
GCST90274833	ebi-a-GCST90038685	Rheumatoid arthritis || id:ebi-a-GCST90038685	Stem cell factor levels	MR Egger	48	0.000809296	0.000947566	0.397488	-0.00104793	0.00266653	1.00081	0.998953	1.00267
GCST90274833	ebi-a-GCST90038685	Rheumatoid arthritis || id:ebi-a-GCST90038685	Stem cell factor levels	Weighted median	48	-0.000477339	0.000764741	0.532507	-0.00197623	0.00102155	0.999523	0.998026	1.00102
GCST90274833	ebi-a-GCST90038685	Rheumatoid arthritis || id:ebi-a-GCST90038685	Stem cell factor levels	Weighted mode	48	-0.000465586	0.000775431	0.551109	-0.00198543	0.00105426	0.999535	0.998017	1.00105
GCST90274834	ebi-a-GCST90038685	Rheumatoid arthritis || id:ebi-a-GCST90038685	SIR2-like protein 2 levels	Inverse variance weighted	18	0.000551784	0.000901606	0.540537	-0.00121536	0.00231893	1.00055	0.998785	1.00232
GCST90274834	ebi-a-GCST90038685	Rheumatoid arthritis || id:ebi-a-GCST90038685	SIR2-like protein 2 levels	MR Egger	18	0.00315538	0.00293193	0.297794	-0.00259121	0.00890196	1.00316	0.997412	1.00894
GCST90274834	ebi-a-GCST90038685	Rheumatoid arthritis || id:ebi-a-GCST90038685	SIR2-like protein 2 levels	Weighted median	18	0.000261396	0.00121716	0.829955	-0.00212423	0.00264702	1.00026	0.997878	1.00265
GCST90274834	ebi-a-GCST90038685	Rheumatoid arthritis || id:ebi-a-GCST90038685	SIR2-like protein 2 levels	Weighted mode	18	-0.000297259	0.00210025	0.889111	-0.00441375	0.00381923	0.999703	0.995596	1.00383
GCST90274835	ebi-a-GCST90038685	Rheumatoid arthritis || id:ebi-a-GCST90038685	Signaling lymphocytic activation molecule levels	Inverse variance weighted (multiplicative random effects)	40	0.000487043	0.000659453	0.460176	-0.000805484	0.00177957	1.00049	0.999195	1.00178
GCST90274835	ebi-a-GCST90038685	Rheumatoid arthritis || id:ebi-a-GCST90038685	Signaling lymphocytic activation molecule levels	MR Egger	40	0.000100452	0.00138772	0.942674	-0.00261947	0.00282038	1.0001	0.997384	1.00282
GCST90274835	ebi-a-GCST90038685	Rheumatoid arthritis || id:ebi-a-GCST90038685	Signaling lymphocytic activation molecule levels	Weighted median	40	0.00146766	0.000770839	0.0569139	-4.31889e-05	0.0029785	1.00147	0.999957	1.00298
GCST90274835	ebi-a-GCST90038685	Rheumatoid arthritis || id:ebi-a-GCST90038685	Signaling lymphocytic activation molecule levels	Weighted mode	40	0.00288981	0.00109716	0.0120413	0.000739369	0.00504025	1.00289	1.00074	1.00505
GCST90274836	ebi-a-GCST90038685	Rheumatoid arthritis || id:ebi-a-GCST90038685	Sulfotransferase 1A1 levels	Inverse variance weighted	31	-6.6726e-05	0.000534466	0.900645	-0.00111428	0.000980828	0.999933	0.998886	1.00098
GCST90274836	ebi-a-GCST90038685	Rheumatoid arthritis || id:ebi-a-GCST90038685	Sulfotransferase 1A1 levels	MR Egger	31	-0.00167109	0.00129257	0.20627	-0.00420453	0.000862343	0.99833	0.995804	1.00086
GCST90274836	ebi-a-GCST90038685	Rheumatoid arthritis || id:ebi-a-GCST90038685	Sulfotransferase 1A1 levels	Weighted median	31	0.000340222	0.000743555	0.647268	-0.00111715	0.00179759	1.00034	0.998883	1.0018
GCST90274836	ebi-a-GCST90038685	Rheumatoid arthritis || id:ebi-a-GCST90038685	Sulfotransferase 1A1 levels	Weighted mode	31	0.000729792	0.000925634	0.436635	-0.00108445	0.00254404	1.00073	0.998916	1.00255
GCST90274837	ebi-a-GCST90038685	Rheumatoid arthritis || id:ebi-a-GCST90038685	STAM binding protein levels	Inverse variance weighted	24	-0.000249395	0.000758524	0.742315	-0.0017361	0.00123731	0.999751	0.998265	1.00124
GCST90274837	ebi-a-GCST90038685	Rheumatoid arthritis || id:ebi-a-GCST90038685	STAM binding protein levels	MR Egger	24	0.00244252	0.00179911	0.188345	-0.00108373	0.00596877	1.00245	0.998917	1.00599
GCST90274837	ebi-a-GCST90038685	Rheumatoid arthritis || id:ebi-a-GCST90038685	STAM binding protein levels	Weighted median	24	-0.00063713	0.00102674	0.534904	-0.00264954	0.00137528	0.999363	0.997354	1.00138
GCST90274837	ebi-a-GCST90038685	Rheumatoid arthritis || id:ebi-a-GCST90038685	STAM binding protein levels	Weighted mode	24	-0.00119138	0.00198247	0.553744	-0.00507701	0.00269425	0.998809	0.994936	1.0027
GCST90274838	ebi-a-GCST90038685	Rheumatoid arthritis || id:ebi-a-GCST90038685	Transforming growth factor-alpha levels	Inverse variance weighted	24	-0.000123562	0.000800121	0.877272	-0.0016918	0.00144468	0.999876	0.99831	1.00145
GCST90274838	ebi-a-GCST90038685	Rheumatoid arthritis || id:ebi-a-GCST90038685	Transforming growth factor-alpha levels	MR Egger	24	-0.00264935	0.00193022	0.183721	-0.00643258	0.00113389	0.997354	0.993588	1.00113
GCST90274838	ebi-a-GCST90038685	Rheumatoid arthritis || id:ebi-a-GCST90038685	Transforming growth factor-alpha levels	Weighted median	24	-0.000152115	0.00107183	0.887142	-0.0022529	0.00194866	0.999848	0.99775	1.00195
GCST90274838	ebi-a-GCST90038685	Rheumatoid arthritis || id:ebi-a-GCST90038685	Transforming growth factor-alpha levels	Weighted mode	24	0.000120989	0.00180135	0.94703	-0.00340965	0.00365163	1.00012	0.996596	1.00366
GCST90274839	ebi-a-GCST90038685	Rheumatoid arthritis || id:ebi-a-GCST90038685	Tumor necrosis factor levels	Inverse variance weighted	27	0.00045181	0.000663477	0.495889	-0.000848606	0.00175223	1.00045	0.999152	1.00175
GCST90274839	ebi-a-GCST90038685	Rheumatoid arthritis || id:ebi-a-GCST90038685	Tumor necrosis factor levels	MR Egger	27	0.000193787	0.00155877	0.902056	-0.0028614	0.00324897	1.00019	0.997143	1.00325
GCST90274839	ebi-a-GCST90038685	Rheumatoid arthritis || id:ebi-a-GCST90038685	Tumor necrosis factor levels	Weighted median	27	0.000402547	0.000941168	0.668862	-0.00144214	0.00224724	1.0004	0.998559	1.00225
GCST90274839	ebi-a-GCST90038685	Rheumatoid arthritis || id:ebi-a-GCST90038685	Tumor necrosis factor levels	Weighted mode	27	0.00196427	0.00187561	0.304614	-0.00171192	0.00564045	1.00197	0.99829	1.00566
GCST90274840	ebi-a-GCST90038685	Rheumatoid arthritis || id:ebi-a-GCST90038685	TNF-beta levels	Inverse variance weighted (multiplicative random effects)	9	-0.000945287	0.000896822	0.291864	-0.00270306	0.000812483	0.999055	0.997301	1.00081
GCST90274840	ebi-a-GCST90038685	Rheumatoid arthritis || id:ebi-a-GCST90038685	TNF-beta levels	MR Egger	9	-0.00245057	0.00141907	0.127829	-0.00523193	0.000330804	0.997552	0.994782	1.00033
GCST90274840	ebi-a-GCST90038685	Rheumatoid arthritis || id:ebi-a-GCST90038685	TNF-beta levels	Weighted median	9	-0.0015029	0.000584518	0.0101355	-0.00264855	-0.000357241	0.998498	0.997355	0.999643
GCST90274840	ebi-a-GCST90038685	Rheumatoid arthritis || id:ebi-a-GCST90038685	TNF-beta levels	Weighted mode	9	-0.00221324	0.000579065	0.00507459	-0.00334821	-0.00107827	0.997789	0.996657	0.998922
GCST90274841	ebi-a-GCST90038685	Rheumatoid arthritis || id:ebi-a-GCST90038685	Tumor necrosis factor receptor superfamily member 9 levels	Inverse variance weighted (multiplicative random effects)	35	0.000474647	0.000709245	0.503349	-0.000915473	0.00186477	1.00047	0.999085	1.00187
GCST90274841	ebi-a-GCST90038685	Rheumatoid arthritis || id:ebi-a-GCST90038685	Tumor necrosis factor receptor superfamily member 9 levels	MR Egger	35	-0.00201002	0.00171244	0.248886	-0.00536641	0.00134636	0.997992	0.994648	1.00135
GCST90274841	ebi-a-GCST90038685	Rheumatoid arthritis || id:ebi-a-GCST90038685	Tumor necrosis factor receptor superfamily member 9 levels	Weighted median	35	0.00097158	0.000838609	0.246635	-0.000672094	0.00261525	1.00097	0.999328	1.00262
GCST90274841	ebi-a-GCST90038685	Rheumatoid arthritis || id:ebi-a-GCST90038685	Tumor necrosis factor receptor superfamily member 9 levels	Weighted mode	35	0.00110051	0.00147025	0.459293	-0.00178117	0.00398219	1.0011	0.99822	1.00399
GCST90274842	ebi-a-GCST90038685	Rheumatoid arthritis || id:ebi-a-GCST90038685	Tumor necrosis factor ligand superfamily member 14 levels	Inverse variance weighted	36	-0.000288157	0.000493285	0.559113	-0.001255	0.000678682	0.999712	0.998746	1.00068
GCST90274842	ebi-a-GCST90038685	Rheumatoid arthritis || id:ebi-a-GCST90038685	Tumor necrosis factor ligand superfamily member 14 levels	MR Egger	36	0.000458178	0.000856324	0.596096	-0.00122022	0.00213657	1.00046	0.998781	1.00214
GCST90274842	ebi-a-GCST90038685	Rheumatoid arthritis || id:ebi-a-GCST90038685	Tumor necrosis factor ligand superfamily member 14 levels	Weighted median	36	-0.000911629	0.000766387	0.234237	-0.00241375	0.000590489	0.999089	0.997589	1.00059
GCST90274842	ebi-a-GCST90038685	Rheumatoid arthritis || id:ebi-a-GCST90038685	Tumor necrosis factor ligand superfamily member 14 levels	Weighted mode	36	-0.000605166	0.000870178	0.491365	-0.00231071	0.00110038	0.999395	0.997692	1.0011
GCST90274843	ebi-a-GCST90038685	Rheumatoid arthritis || id:ebi-a-GCST90038685	TNF-related apoptosis-inducing ligand levels	Inverse variance weighted	37	0.00055981	0.000456524	0.220107	-0.000334977	0.0014546	1.00056	0.999665	1.00146
GCST90274843	ebi-a-GCST90038685	Rheumatoid arthritis || id:ebi-a-GCST90038685	TNF-related apoptosis-inducing ligand levels	MR Egger	37	0.000770368	0.000767725	0.322535	-0.000734374	0.00227511	1.00077	0.999266	1.00228
GCST90274843	ebi-a-GCST90038685	Rheumatoid arthritis || id:ebi-a-GCST90038685	TNF-related apoptosis-inducing ligand levels	Weighted median	37	0.000695335	0.000647738	0.283055	-0.000574231	0.0019649	1.0007	0.999426	1.00197
GCST90274843	ebi-a-GCST90038685	Rheumatoid arthritis || id:ebi-a-GCST90038685	TNF-related apoptosis-inducing ligand levels	Weighted mode	37	0.000962412	0.000617591	0.127903	-0.000248067	0.00217289	1.00096	0.999752	1.00218
GCST90274844	ebi-a-GCST90038685	Rheumatoid arthritis || id:ebi-a-GCST90038685	TNF-related activation-induced cytokine levels	Inverse variance weighted	51	-0.000494133	0.000485619	0.3089	-0.00144595	0.00045768	0.999506	0.998555	1.00046
GCST90274844	ebi-a-GCST90038685	Rheumatoid arthritis || id:ebi-a-GCST90038685	TNF-related activation-induced cytokine levels	MR Egger	51	0.000645391	0.0010167	0.528518	-0.00134734	0.00263812	1.00065	0.998654	1.00264
GCST90274844	ebi-a-GCST90038685	Rheumatoid arthritis || id:ebi-a-GCST90038685	TNF-related activation-induced cytokine levels	Weighted median	51	-0.000431093	0.000654342	0.510012	-0.0017136	0.000851417	0.999569	0.998288	1.00085
GCST90274844	ebi-a-GCST90038685	Rheumatoid arthritis || id:ebi-a-GCST90038685	TNF-related activation-induced cytokine levels	Weighted mode	51	-0.000419309	0.00076489	0.585997	-0.00191849	0.00107987	0.999581	0.998083	1.00108
GCST90274845	ebi-a-GCST90038685	Rheumatoid arthritis || id:ebi-a-GCST90038685	Thymic stromal lymphopoietin levels	Inverse variance weighted	26	-0.000340482	0.000641638	0.595665	-0.00159809	0.000917128	0.99966	0.998403	1.00092
GCST90274845	ebi-a-GCST90038685	Rheumatoid arthritis || id:ebi-a-GCST90038685	Thymic stromal lymphopoietin levels	MR Egger	26	0.000431868	0.00172253	0.804167	-0.0029443	0.00380803	1.00043	0.99706	1.00382
GCST90274845	ebi-a-GCST90038685	Rheumatoid arthritis || id:ebi-a-GCST90038685	Thymic stromal lymphopoietin levels	Weighted median	26	0.000286847	0.000922253	0.755779	-0.00152077	0.00209446	1.00029	0.99848	1.0021
GCST90274845	ebi-a-GCST90038685	Rheumatoid arthritis || id:ebi-a-GCST90038685	Thymic stromal lymphopoietin levels	Weighted mode	26	0.00161693	0.00192475	0.408831	-0.00215558	0.00538944	1.00162	0.997847	1.0054
GCST90274846	ebi-a-GCST90038685	Rheumatoid arthritis || id:ebi-a-GCST90038685	Tumor necrosis factor ligand superfamily member 12 levels	Inverse variance weighted	43	0.000524032	0.000490761	0.285613	-0.00043786	0.00148592	1.00052	0.999562	1.00149
GCST90274846	ebi-a-GCST90038685	Rheumatoid arthritis || id:ebi-a-GCST90038685	Tumor necrosis factor ligand superfamily member 12 levels	MR Egger	43	0.00166742	0.00106987	0.126796	-0.000429528	0.00376437	1.00167	0.999571	1.00377
GCST90274846	ebi-a-GCST90038685	Rheumatoid arthritis || id:ebi-a-GCST90038685	Tumor necrosis factor ligand superfamily member 12 levels	Weighted median	43	0.00114064	0.000742179	0.124322	-0.00031403	0.00259531	1.00114	0.999686	1.0026
GCST90274846	ebi-a-GCST90038685	Rheumatoid arthritis || id:ebi-a-GCST90038685	Tumor necrosis factor ligand superfamily member 12 levels	Weighted mode	43	0.0015995	0.000927124	0.0918384	-0.000217662	0.00341666	1.0016	0.999782	1.00342
GCST90274847	ebi-a-GCST90038685	Rheumatoid arthritis || id:ebi-a-GCST90038685	Urokinase-type plasminogen activator levels	Inverse variance weighted (multiplicative random effects)	44	0.000297953	0.000612177	0.626464	-0.000901914	0.00149782	1.0003	0.999098	1.0015
GCST90274847	ebi-a-GCST90038685	Rheumatoid arthritis || id:ebi-a-GCST90038685	Urokinase-type plasminogen activator levels	MR Egger	44	-0.000523484	0.00137481	0.705295	-0.00321812	0.00217115	0.999477	0.996787	1.00217
GCST90274847	ebi-a-GCST90038685	Rheumatoid arthritis || id:ebi-a-GCST90038685	Urokinase-type plasminogen activator levels	Weighted median	44	7.38912e-05	0.000801197	0.926518	-0.00149646	0.00164424	1.00007	0.998505	1.00165
GCST90274847	ebi-a-GCST90038685	Rheumatoid arthritis || id:ebi-a-GCST90038685	Urokinase-type plasminogen activator levels	Weighted mode	44	5.84606e-05	0.00102187	0.954643	-0.0019444	0.00206132	1.00006	0.998057	1.00206
GCST90274848	ebi-a-GCST90038685	Rheumatoid arthritis || id:ebi-a-GCST90038685	Vascular endothelial growth factor A levels	Inverse variance weighted	36	-0.00035313	0.000377423	0.349462	-0.00109288	0.000386619	0.999647	0.998908	1.00039
GCST90274848	ebi-a-GCST90038685	Rheumatoid arthritis || id:ebi-a-GCST90038685	Vascular endothelial growth factor A levels	MR Egger	36	-0.000210033	0.000583386	0.721056	-0.00135347	0.000933404	0.99979	0.998647	1.00093
GCST90274848	ebi-a-GCST90038685	Rheumatoid arthritis || id:ebi-a-GCST90038685	Vascular endothelial growth factor A levels	Weighted median	36	-0.000438149	0.000482337	0.363673	-0.00138353	0.000507232	0.999562	0.998617	1.00051
GCST90274848	ebi-a-GCST90038685	Rheumatoid arthritis || id:ebi-a-GCST90038685	Vascular endothelial growth factor A levels	Weighted mode	36	-0.000357521	0.000453492	0.435786	-0.00124637	0.000531324	0.999643	0.998754	1.00053

## Sheet: Table S3
Table S3 MR Analysis Results of 91 Inflammatory Factors in Relation to Alzheimer's disease
id.exposure	id.outcome	outcome	exposure	method	nsnp	b	se	pval	lo_ci	up_ci	or	or_lci95	or_uci95
GCST90274758	ebi-a-GCST002245	Alzheimer's disease (late onset) || id:ebi-a-GCST002245	Eukaryotic translation initiation factor 4E-binding protein 1 levels	Inverse variance weighted	13	0.118267	0.0693492	0.0881234	-0.0176576	0.254191	1.12554	0.982497	1.28942
GCST90274758	ebi-a-GCST002245	Alzheimer's disease (late onset) || id:ebi-a-GCST002245	Eukaryotic translation initiation factor 4E-binding protein 1 levels	MR Egger	13	-0.158389	0.165011	0.357745	-0.48181	0.165032	0.853518	0.617665	1.17943
GCST90274758	ebi-a-GCST002245	Alzheimer's disease (late onset) || id:ebi-a-GCST002245	Eukaryotic translation initiation factor 4E-binding protein 1 levels	Weighted median	13	0.0762887	0.0896885	0.394994	-0.0995008	0.252078	1.07927	0.905289	1.2867
GCST90274758	ebi-a-GCST002245	Alzheimer's disease (late onset) || id:ebi-a-GCST002245	Eukaryotic translation initiation factor 4E-binding protein 1 levels	Weighted mode	13	0.0313106	0.105071	0.770804	-0.174629	0.237251	1.03181	0.839768	1.26776
GCST90274759	ebi-a-GCST002245	Alzheimer's disease (late onset) || id:ebi-a-GCST002245	Adenosine Deaminase levels	Inverse variance weighted	2	0.0643168	0.204277	0.752875	-0.336067	0.4647	1.06643	0.714575	1.59154
GCST90274760	ebi-a-GCST002245	Alzheimer's disease (late onset) || id:ebi-a-GCST002245	Artemin levels	Inverse variance weighted	17	0.023452	0.0668236	0.725622	-0.107522	0.154426	1.02373	0.898057	1.16699
GCST90274760	ebi-a-GCST002245	Alzheimer's disease (late onset) || id:ebi-a-GCST002245	Artemin levels	MR Egger	17	-0.0654806	0.193937	0.740314	-0.445596	0.314635	0.936617	0.640442	1.36976
GCST90274760	ebi-a-GCST002245	Alzheimer's disease (late onset) || id:ebi-a-GCST002245	Artemin levels	Weighted median	17	0.0365607	0.0941221	0.697691	-0.147919	0.22104	1.03724	0.862501	1.24737
GCST90274760	ebi-a-GCST002245	Alzheimer's disease (late onset) || id:ebi-a-GCST002245	Artemin levels	Weighted mode	17	0.103079	0.147967	0.496028	-0.186936	0.393095	1.10858	0.829496	1.48156
GCST90274761	ebi-a-GCST002245	Alzheimer's disease (late onset) || id:ebi-a-GCST002245	Axin-1 levels	Inverse variance weighted	12	0.151985	0.076918	0.0481622	0.00122564	0.302744	1.16414	1.00123	1.35357
GCST90274761	ebi-a-GCST002245	Alzheimer's disease (late onset) || id:ebi-a-GCST002245	Axin-1 levels	MR Egger	12	0.187286	0.201649	0.374883	-0.207947	0.582519	1.20597	0.81225	1.79054
GCST90274761	ebi-a-GCST002245	Alzheimer's disease (late onset) || id:ebi-a-GCST002245	Axin-1 levels	Weighted median	12	0.101416	0.0990349	0.305816	-0.0926925	0.295524	1.10674	0.911474	1.34383
GCST90274761	ebi-a-GCST002245	Alzheimer's disease (late onset) || id:ebi-a-GCST002245	Axin-1 levels	Weighted mode	12	0.0407051	0.152117	0.793965	-0.257444	0.338855	1.04154	0.773025	1.40334
GCST90274762	ebi-a-GCST002245	Alzheimer's disease (late onset) || id:ebi-a-GCST002245	beta-nerve growth factor levels	Inverse variance weighted	23	0.0658377	0.0805355	0.413643	-0.0920119	0.223687	1.06805	0.912094	1.25068
GCST90274762	ebi-a-GCST002245	Alzheimer's disease (late onset) || id:ebi-a-GCST002245	beta-nerve growth factor levels	MR Egger	23	-0.0901661	0.25629	0.728485	-0.592495	0.412163	0.913779	0.552946	1.51008
GCST90274762	ebi-a-GCST002245	Alzheimer's disease (late onset) || id:ebi-a-GCST002245	beta-nerve growth factor levels	Weighted median	23	0.144534	0.108884	0.184373	-0.0688789	0.357947	1.1555	0.93344	1.43039
GCST90274762	ebi-a-GCST002245	Alzheimer's disease (late onset) || id:ebi-a-GCST002245	beta-nerve growth factor levels	Weighted mode	23	0.208418	0.147792	0.17246	-0.0812543	0.498091	1.23173	0.921959	1.64558
GCST90274763	ebi-a-GCST002245	Alzheimer's disease (late onset) || id:ebi-a-GCST002245	Caspase 8 levels	Inverse variance weighted	10	0.0140833	0.110276	0.898379	-0.202058	0.230224	1.01418	0.817048	1.25888
GCST90274763	ebi-a-GCST002245	Alzheimer's disease (late onset) || id:ebi-a-GCST002245	Caspase 8 levels	MR Egger	10	-0.262844	0.390491	0.519842	-1.02821	0.502517	0.768862	0.357648	1.65288
GCST90274763	ebi-a-GCST002245	Alzheimer's disease (late onset) || id:ebi-a-GCST002245	Caspase 8 levels	Weighted median	10	0.000532241	0.12795	0.996681	-0.25025	0.251315	1.00053	0.778606	1.28571
GCST90274763	ebi-a-GCST002245	Alzheimer's disease (late onset) || id:ebi-a-GCST002245	Caspase 8 levels	Weighted mode	10	0.00582753	0.171213	0.973591	-0.329749	0.341404	1.00584	0.719104	1.40692
GCST90274764	ebi-a-GCST002245	Alzheimer's disease (late onset) || id:ebi-a-GCST002245	Eotaxin levels	Inverse variance weighted (multiplicative random effects)	19	-0.0156672	0.0673145	0.815958	-0.147604	0.116269	0.984455	0.862773	1.1233
GCST90274764	ebi-a-GCST002245	Alzheimer's disease (late onset) || id:ebi-a-GCST002245	Eotaxin levels	MR Egger	19	0.139216	0.132989	0.309839	-0.121443	0.399874	1.14937	0.885642	1.49164
GCST90274764	ebi-a-GCST002245	Alzheimer's disease (late onset) || id:ebi-a-GCST002245	Eotaxin levels	Weighted median	19	-0.0282792	0.0800433	0.723864	-0.185164	0.128606	0.972117	0.830968	1.13724
GCST90274764	ebi-a-GCST002245	Alzheimer's disease (late onset) || id:ebi-a-GCST002245	Eotaxin levels	Weighted mode	19	-0.0211833	0.0931968	0.822755	-0.203849	0.161483	0.97904	0.815585	1.17525
GCST90274765	ebi-a-GCST002245	Alzheimer's disease (late onset) || id:ebi-a-GCST002245	C-C motif chemokine 19 levels	Inverse variance weighted	19	0.0533651	0.056641	0.346109	-0.0576512	0.164381	1.05481	0.943979	1.17866
GCST90274765	ebi-a-GCST002245	Alzheimer's disease (late onset) || id:ebi-a-GCST002245	C-C motif chemokine 19 levels	MR Egger	19	0.0090518	0.120314	0.940906	-0.226764	0.244868	1.00909	0.797109	1.27745
GCST90274765	ebi-a-GCST002245	Alzheimer's disease (late onset) || id:ebi-a-GCST002245	C-C motif chemokine 19 levels	Weighted median	19	0.0809875	0.0824863	0.326184	-0.0806856	0.242661	1.08436	0.922484	1.27464
GCST90274765	ebi-a-GCST002245	Alzheimer's disease (late onset) || id:ebi-a-GCST002245	C-C motif chemokine 19 levels	Weighted mode	19	0.0736265	0.0851613	0.39866	-0.0932897	0.240543	1.0764	0.91093	1.27194
GCST90274766	ebi-a-GCST002245	Alzheimer's disease (late onset) || id:ebi-a-GCST002245	C-C motif chemokine 20 levels	Inverse variance weighted	24	0.0856644	0.0663259	0.196507	-0.0443344	0.215663	1.08944	0.956634	1.24068
GCST90274766	ebi-a-GCST002245	Alzheimer's disease (late onset) || id:ebi-a-GCST002245	C-C motif chemokine 20 levels	MR Egger	24	0.13198	0.211126	0.53832	-0.281827	0.545787	1.14109	0.754404	1.72597
GCST90274766	ebi-a-GCST002245	Alzheimer's disease (late onset) || id:ebi-a-GCST002245	C-C motif chemokine 20 levels	Weighted median	24	0.073499	0.0846186	0.385071	-0.0923535	0.239352	1.07627	0.911783	1.27043
GCST90274766	ebi-a-GCST002245	Alzheimer's disease (late onset) || id:ebi-a-GCST002245	C-C motif chemokine 20 levels	Weighted mode	24	-0.0342414	0.143771	0.813861	-0.316032	0.247549	0.966338	0.729036	1.28088
GCST90274767	ebi-a-GCST002245	Alzheimer's disease (late onset) || id:ebi-a-GCST002245	C-C motif chemokine 23 levels	Inverse variance weighted	15	-0.0437513	0.0842513	0.603555	-0.208884	0.121381	0.957192	0.811489	1.12906
GCST90274767	ebi-a-GCST002245	Alzheimer's disease (late onset) || id:ebi-a-GCST002245	C-C motif chemokine 23 levels	MR Egger	15	0.234021	0.275707	0.411348	-0.306364	0.774407	1.26367	0.736118	2.1693
GCST90274767	ebi-a-GCST002245	Alzheimer's disease (late onset) || id:ebi-a-GCST002245	C-C motif chemokine 23 levels	Weighted median	15	0.0267254	0.119924	0.82365	-0.208325	0.261776	1.02709	0.811943	1.29924
GCST90274767	ebi-a-GCST002245	Alzheimer's disease (late onset) || id:ebi-a-GCST002245	C-C motif chemokine 23 levels	Weighted mode	15	0.0804256	0.20723	0.70378	-0.325744	0.486596	1.08375	0.72199	1.62677
GCST90274768	ebi-a-GCST002245	Alzheimer's disease (late onset) || id:ebi-a-GCST002245	C-C motif chemokine 25 levels	Inverse variance weighted	9	0.000662892	0.032415	0.983684	-0.0628705	0.0641963	1.00066	0.939065	1.0663
GCST90274768	ebi-a-GCST002245	Alzheimer's disease (late onset) || id:ebi-a-GCST002245	C-C motif chemokine 25 levels	MR Egger	9	0.0282107	0.0480199	0.575333	-0.0659083	0.12233	1.02861	0.936217	1.13013
GCST90274768	ebi-a-GCST002245	Alzheimer's disease (late onset) || id:ebi-a-GCST002245	C-C motif chemokine 25 levels	Weighted median	9	0.0520763	0.0389414	0.181125	-0.0242488	0.128401	1.05346	0.976043	1.13701
GCST90274768	ebi-a-GCST002245	Alzheimer's disease (late onset) || id:ebi-a-GCST002245	C-C motif chemokine 25 levels	Weighted mode	9	0.0502452	0.0365588	0.206595	-0.02141	0.1219	1.05153	0.978818	1.12964
GCST90274769	ebi-a-GCST002245	Alzheimer's disease (late onset) || id:ebi-a-GCST002245	C-C motif chemokine 28 levels	Inverse variance weighted	22	-0.020341	0.0640804	0.750918	-0.145939	0.105257	0.979864	0.864211	1.111
GCST90274769	ebi-a-GCST002245	Alzheimer's disease (late onset) || id:ebi-a-GCST002245	C-C motif chemokine 28 levels	MR Egger	22	-0.143916	0.18104	0.435978	-0.498754	0.210921	0.86596	0.607287	1.23481
GCST90274769	ebi-a-GCST002245	Alzheimer's disease (late onset) || id:ebi-a-GCST002245	C-C motif chemokine 28 levels	Weighted median	22	0.00174941	0.0890913	0.984334	-0.172869	0.176368	1.00175	0.841247	1.19288
GCST90274769	ebi-a-GCST002245	Alzheimer's disease (late onset) || id:ebi-a-GCST002245	C-C motif chemokine 28 levels	Weighted mode	22	0.0668732	0.153852	0.668243	-0.234676	0.368422	1.06916	0.790827	1.44545
GCST90274770	ebi-a-GCST002245	Alzheimer's disease (late onset) || id:ebi-a-GCST002245	C-C motif chemokine 4 levels	Inverse variance weighted	20	0.059284	0.0330498	0.0728485	-0.00549359	0.124062	1.06108	0.994521	1.13209
GCST90274770	ebi-a-GCST002245	Alzheimer's disease (late onset) || id:ebi-a-GCST002245	C-C motif chemokine 4 levels	MR Egger	20	0.0267057	0.0444768	0.555697	-0.0604689	0.11388	1.02707	0.941323	1.12062
GCST90274770	ebi-a-GCST002245	Alzheimer's disease (late onset) || id:ebi-a-GCST002245	C-C motif chemokine 4 levels	Weighted median	20	0.043131	0.0431355	0.317362	-0.0414147	0.127677	1.04407	0.959431	1.13619
GCST90274770	ebi-a-GCST002245	Alzheimer's disease (late onset) || id:ebi-a-GCST002245	C-C motif chemokine 4 levels	Weighted mode	20	0.0486239	0.0393974	0.23218	-0.028595	0.125843	1.04983	0.97181	1.1341
GCST90274771	ebi-a-GCST002245	Alzheimer's disease (late onset) || id:ebi-a-GCST002245	Natural killer cell receptor 2B4 levels	Inverse variance weighted	19	-0.0902279	0.0474546	0.0572561	-0.183239	0.00278318	0.913723	0.832569	1.00279
GCST90274771	ebi-a-GCST002245	Alzheimer's disease (late onset) || id:ebi-a-GCST002245	Natural killer cell receptor 2B4 levels	MR Egger	19	-0.123061	0.103241	0.249646	-0.325414	0.0792921	0.88421	0.722228	1.08252
GCST90274771	ebi-a-GCST002245	Alzheimer's disease (late onset) || id:ebi-a-GCST002245	Natural killer cell receptor 2B4 levels	Weighted median	19	-0.0891595	0.0662033	0.17806	-0.218918	0.0405989	0.9147	0.803388	1.04143
GCST90274771	ebi-a-GCST002245	Alzheimer's disease (late onset) || id:ebi-a-GCST002245	Natural killer cell receptor 2B4 levels	Weighted mode	19	-0.0724677	0.0735955	0.337835	-0.216715	0.0717795	0.930096	0.80516	1.07442
GCST90274772	ebi-a-GCST002245	Alzheimer's disease (late onset) || id:ebi-a-GCST002245	CD40L receptor levels	Inverse variance weighted	14	0.00857855	0.0359406	0.811349	-0.0618651	0.0790222	1.00862	0.94001	1.08223
GCST90274772	ebi-a-GCST002245	Alzheimer's disease (late onset) || id:ebi-a-GCST002245	CD40L receptor levels	MR Egger	14	0.011092	0.0498706	0.82773	-0.0866544	0.108838	1.01115	0.916994	1.11498
GCST90274772	ebi-a-GCST002245	Alzheimer's disease (late onset) || id:ebi-a-GCST002245	CD40L receptor levels	Weighted median	14	0.0162721	0.0394642	0.680101	-0.0610777	0.0936218	1.01641	0.94075	1.09814
GCST90274772	ebi-a-GCST002245	Alzheimer's disease (late onset) || id:ebi-a-GCST002245	CD40L receptor levels	Weighted mode	14	0.0150142	0.0419044	0.725872	-0.0671184	0.0971468	1.01513	0.935085	1.10202
GCST90274773	ebi-a-GCST002245	Alzheimer's disease (late onset) || id:ebi-a-GCST002245	T-cell surface glycoprotein CD5 levels	Inverse variance weighted	18	-0.0401517	0.067442	0.551609	-0.172338	0.0920346	0.960644	0.841695	1.0964
GCST90274773	ebi-a-GCST002245	Alzheimer's disease (late onset) || id:ebi-a-GCST002245	T-cell surface glycoprotein CD5 levels	MR Egger	18	-0.108796	0.182941	0.560359	-0.46736	0.249769	0.896914	0.626654	1.28373
GCST90274773	ebi-a-GCST002245	Alzheimer's disease (late onset) || id:ebi-a-GCST002245	T-cell surface glycoprotein CD5 levels	Weighted median	18	-0.114614	0.0869188	0.18729	-0.284975	0.0557464	0.89171	0.752033	1.05733
GCST90274773	ebi-a-GCST002245	Alzheimer's disease (late onset) || id:ebi-a-GCST002245	T-cell surface glycoprotein CD5 levels	Weighted mode	18	-0.130672	0.0995493	0.206752	-0.325789	0.0644448	0.877506	0.721958	1.06657
GCST90274774	ebi-a-GCST002245	Alzheimer's disease (late onset) || id:ebi-a-GCST002245	T-cell surface glycoprotein CD6 isoform levels	Inverse variance weighted (multiplicative random effects)	6	-0.0686974	0.141311	0.626865	-0.345666	0.208271	0.933609	0.707749	1.23155
GCST90274774	ebi-a-GCST002245	Alzheimer's disease (late onset) || id:ebi-a-GCST002245	T-cell surface glycoprotein CD6 isoform levels	MR Egger	6	-0.778344	0.454026	0.161622	-1.66824	0.111547	0.459166	0.18858	1.11801
GCST90274774	ebi-a-GCST002245	Alzheimer's disease (late onset) || id:ebi-a-GCST002245	T-cell surface glycoprotein CD6 isoform levels	Weighted median	6	-0.223578	0.106168	0.0352131	-0.431667	-0.0154897	0.799652	0.649426	0.98463
GCST90274774	ebi-a-GCST002245	Alzheimer's disease (late onset) || id:ebi-a-GCST002245	T-cell surface glycoprotein CD6 isoform levels	Weighted mode	6	-0.227696	0.105624	0.0836385	-0.434719	-0.0206724	0.796366	0.647446	0.97954
GCST90274775	ebi-a-GCST002245	Alzheimer's disease (late onset) || id:ebi-a-GCST002245	CUB domain-containing protein 1 levels	Inverse variance weighted	17	0.0594049	0.0756774	0.432468	-0.0889229	0.207733	1.0612	0.914916	1.23088
GCST90274775	ebi-a-GCST002245	Alzheimer's disease (late onset) || id:ebi-a-GCST002245	CUB domain-containing protein 1 levels	MR Egger	17	0.083688	0.195615	0.674861	-0.299718	0.467094	1.08729	0.741027	1.59535
GCST90274775	ebi-a-GCST002245	Alzheimer's disease (late onset) || id:ebi-a-GCST002245	CUB domain-containing protein 1 levels	Weighted median	17	-0.0587463	0.0877775	0.503327	-0.23079	0.113298	0.942946	0.793906	1.11997
GCST90274775	ebi-a-GCST002245	Alzheimer's disease (late onset) || id:ebi-a-GCST002245	CUB domain-containing protein 1 levels	Weighted mode	17	-0.0451025	0.100078	0.658271	-0.241255	0.15105	0.9559	0.785642	1.16305
GCST90274776	ebi-a-GCST002245	Alzheimer's disease (late onset) || id:ebi-a-GCST002245	Macrophage colony-stimulating factor 1 levels	Inverse variance weighted	18	0.0403339	0.0734537	0.582933	-0.103635	0.184303	1.04116	0.901554	1.20238
GCST90274776	ebi-a-GCST002245	Alzheimer's disease (late onset) || id:ebi-a-GCST002245	Macrophage colony-stimulating factor 1 levels	MR Egger	18	0.0110614	0.183134	0.952584	-0.347881	0.370004	1.01112	0.706183	1.44774
GCST90274776	ebi-a-GCST002245	Alzheimer's disease (late onset) || id:ebi-a-GCST002245	Macrophage colony-stimulating factor 1 levels	Weighted median	18	-0.0300634	0.0883922	0.733771	-0.203312	0.143185	0.970384	0.816024	1.15394
GCST90274776	ebi-a-GCST002245	Alzheimer's disease (late onset) || id:ebi-a-GCST002245	Macrophage colony-stimulating factor 1 levels	Weighted mode	18	-0.0425401	0.0922895	0.650683	-0.223427	0.138347	0.958352	0.799773	1.14837
GCST90274777	ebi-a-GCST002245	Alzheimer's disease (late onset) || id:ebi-a-GCST002245	Cystatin D levels	Inverse variance weighted (multiplicative random effects)	13	0.10414	0.0901177	0.247843	-0.0724902	0.280771	1.10976	0.930075	1.32415
GCST90274777	ebi-a-GCST002245	Alzheimer's disease (late onset) || id:ebi-a-GCST002245	Cystatin D levels	MR Egger	13	0.066286	0.2319	0.780312	-0.388237	0.520809	1.06853	0.678252	1.68339
GCST90274777	ebi-a-GCST002245	Alzheimer's disease (late onset) || id:ebi-a-GCST002245	Cystatin D levels	Weighted median	13	0.115218	0.0891514	0.196224	-0.0595188	0.289955	1.12212	0.942218	1.33637
GCST90274777	ebi-a-GCST002245	Alzheimer's disease (late onset) || id:ebi-a-GCST002245	Cystatin D levels	Weighted mode	13	0.124136	0.0979267	0.228971	-0.0678001	0.316073	1.13217	0.934447	1.37173
GCST90274778	ebi-a-GCST002245	Alzheimer's disease (late onset) || id:ebi-a-GCST002245	Fractalkine levels	Inverse variance weighted	20	-0.0808922	0.0690357	0.2413	-0.216202	0.0544177	0.922293	0.805572	1.05593
GCST90274778	ebi-a-GCST002245	Alzheimer's disease (late onset) || id:ebi-a-GCST002245	Fractalkine levels	MR Egger	20	-0.299128	0.208402	0.168338	-0.707596	0.109339	0.741464	0.492828	1.11554
GCST90274778	ebi-a-GCST002245	Alzheimer's disease (late onset) || id:ebi-a-GCST002245	Fractalkine levels	Weighted median	20	-0.0816852	0.0916782	0.37293	-0.261374	0.098004	0.921562	0.769993	1.10297
GCST90274778	ebi-a-GCST002245	Alzheimer's disease (late onset) || id:ebi-a-GCST002245	Fractalkine levels	Weighted mode	20	-0.138004	0.149363	0.367097	-0.430756	0.154747	0.871095	0.650018	1.16736
GCST90274779	ebi-a-GCST002245	Alzheimer's disease (late onset) || id:ebi-a-GCST002245	C-X-C motif chemokine 1 levels	Inverse variance weighted	13	0.0379823	0.0492154	0.440258	-0.0584798	0.134444	1.03871	0.943197	1.1439
GCST90274779	ebi-a-GCST002245	Alzheimer's disease (late onset) || id:ebi-a-GCST002245	C-X-C motif chemokine 1 levels	MR Egger	13	0.0369259	0.0748294	0.631386	-0.10974	0.183591	1.03762	0.896067	1.20152
GCST90274779	ebi-a-GCST002245	Alzheimer's disease (late onset) || id:ebi-a-GCST002245	C-X-C motif chemokine 1 levels	Weighted median	13	-0.00399852	0.0558418	0.942917	-0.113448	0.105451	0.996009	0.89275	1.11121
GCST90274779	ebi-a-GCST002245	Alzheimer's disease (late onset) || id:ebi-a-GCST002245	C-X-C motif chemokine 1 levels	Weighted mode	13	-0.00301003	0.055049	0.957294	-0.110906	0.104886	0.996994	0.895023	1.11058
GCST90274780	ebi-a-GCST002245	Alzheimer's disease (late onset) || id:ebi-a-GCST002245	C-X-C motif chemokine 10 levels	Inverse variance weighted	20	-0.0454701	0.0699388	0.515601	-0.18255	0.09161	0.955548	0.833143	1.09594
GCST90274780	ebi-a-GCST002245	Alzheimer's disease (late onset) || id:ebi-a-GCST002245	C-X-C motif chemokine 10 levels	MR Egger	20	-0.121575	0.209877	0.569587	-0.532934	0.289784	0.885525	0.586881	1.33614
GCST90274780	ebi-a-GCST002245	Alzheimer's disease (late onset) || id:ebi-a-GCST002245	C-X-C motif chemokine 10 levels	Weighted median	20	-0.155636	0.0927441	0.0933234	-0.337414	0.0261426	0.855871	0.713613	1.02649
GCST90274780	ebi-a-GCST002245	Alzheimer's disease (late onset) || id:ebi-a-GCST002245	C-X-C motif chemokine 10 levels	Weighted mode	20	-0.175395	0.110374	0.12854	-0.391727	0.0409376	0.839126	0.675889	1.04179
GCST90274781	ebi-a-GCST002245	Alzheimer's disease (late onset) || id:ebi-a-GCST002245	C-X-C motif chemokine 11 levels	Inverse variance weighted (multiplicative random effects)	24	0.000712313	0.074385	0.99236	-0.145082	0.146507	1.00071	0.864951	1.15778
GCST90274781	ebi-a-GCST002245	Alzheimer's disease (late onset) || id:ebi-a-GCST002245	C-X-C motif chemokine 11 levels	MR Egger	24	0.148954	0.177049	0.409225	-0.198063	0.495971	1.16062	0.820318	1.64209
GCST90274781	ebi-a-GCST002245	Alzheimer's disease (late onset) || id:ebi-a-GCST002245	C-X-C motif chemokine 11 levels	Weighted median	24	0.062603	0.0936299	0.503737	-0.120912	0.246118	1.0646	0.886112	1.27905
GCST90274781	ebi-a-GCST002245	Alzheimer's disease (late onset) || id:ebi-a-GCST002245	C-X-C motif chemokine 11 levels	Weighted mode	24	0.218305	0.1121	0.0637961	-0.00141211	0.438021	1.24397	0.998589	1.54964
GCST90274782	ebi-a-GCST002245	Alzheimer's disease (late onset) || id:ebi-a-GCST002245	C-X-C motif chemokine 5 levels	Inverse variance weighted	16	0.0545116	0.0401646	0.174716	-0.024211	0.133234	1.05602	0.97608	1.14252
GCST90274782	ebi-a-GCST002245	Alzheimer's disease (late onset) || id:ebi-a-GCST002245	C-X-C motif chemokine 5 levels	MR Egger	16	0.0164455	0.0575196	0.779133	-0.096293	0.129184	1.01658	0.908198	1.1379
GCST90274782	ebi-a-GCST002245	Alzheimer's disease (late onset) || id:ebi-a-GCST002245	C-X-C motif chemokine 5 levels	Weighted median	16	0.0216735	0.0474517	0.647852	-0.0713318	0.114679	1.02191	0.931153	1.12151
GCST90274782	ebi-a-GCST002245	Alzheimer's disease (late onset) || id:ebi-a-GCST002245	C-X-C motif chemokine 5 levels	Weighted mode	16	0.019368	0.0459973	0.679676	-0.0707867	0.109523	1.01956	0.931661	1.11575
GCST90274783	ebi-a-GCST002245	Alzheimer's disease (late onset) || id:ebi-a-GCST002245	C-X-C motif chemokine 6 levels	Inverse variance weighted	4	-0.184549	0.130037	0.155841	-0.439422	0.0703244	0.831479	0.644409	1.07286
GCST90274783	ebi-a-GCST002245	Alzheimer's disease (late onset) || id:ebi-a-GCST002245	C-X-C motif chemokine 6 levels	MR Egger	4	-0.166952	0.322009	0.65579	-0.79809	0.464187	0.84624	0.450188	1.59072
GCST90274783	ebi-a-GCST002245	Alzheimer's disease (late onset) || id:ebi-a-GCST002245	C-X-C motif chemokine 6 levels	Weighted median	4	-0.163601	0.138206	0.236514	-0.434485	0.107283	0.849081	0.647598	1.11325
GCST90274783	ebi-a-GCST002245	Alzheimer's disease (late onset) || id:ebi-a-GCST002245	C-X-C motif chemokine 6 levels	Weighted mode	4	-0.181795	0.154166	0.323315	-0.48396	0.12037	0.833772	0.616338	1.12791
GCST90274784	ebi-a-GCST002245	Alzheimer's disease (late onset) || id:ebi-a-GCST002245	C-X-C motif chemokine 9 levels	Inverse variance weighted	21	0.190798	0.0703034	0.0066491	0.0530036	0.328593	1.21022	1.05443	1.38901
GCST90274784	ebi-a-GCST002245	Alzheimer's disease (late onset) || id:ebi-a-GCST002245	C-X-C motif chemokine 9 levels	MR Egger	21	-0.00396334	0.176465	0.982316	-0.349835	0.341908	0.996045	0.704804	1.40763
GCST90274784	ebi-a-GCST002245	Alzheimer's disease (late onset) || id:ebi-a-GCST002245	C-X-C motif chemokine 9 levels	Weighted median	21	0.188812	0.093967	0.0445002	0.00463712	0.372988	1.20781	1.00465	1.45207
GCST90274784	ebi-a-GCST002245	Alzheimer's disease (late onset) || id:ebi-a-GCST002245	C-X-C motif chemokine 9 levels	Weighted mode	21	0.284482	0.132619	0.0444054	0.0245494	0.544415	1.32907	1.02485	1.7236
GCST90274785	ebi-a-GCST002245	Alzheimer's disease (late onset) || id:ebi-a-GCST002245	Delta and Notch-like epidermal growth factor-related receptor levels	Inverse variance weighted	20	0.029158	0.0604448	0.629528	-0.0893137	0.14763	1.02959	0.914559	1.15908
GCST90274785	ebi-a-GCST002245	Alzheimer's disease (late onset) || id:ebi-a-GCST002245	Delta and Notch-like epidermal growth factor-related receptor levels	MR Egger	20	0.202849	0.169606	0.247214	-0.129579	0.535277	1.22489	0.878465	1.70792
GCST90274785	ebi-a-GCST002245	Alzheimer's disease (late onset) || id:ebi-a-GCST002245	Delta and Notch-like epidermal growth factor-related receptor levels	Weighted median	20	0.0523841	0.0837017	0.531418	-0.111671	0.216439	1.05378	0.894338	1.24165
GCST90274785	ebi-a-GCST002245	Alzheimer's disease (late onset) || id:ebi-a-GCST002245	Delta and Notch-like epidermal growth factor-related receptor levels	Weighted mode	20	0.0711576	0.109213	0.522495	-0.1429	0.285215	1.07375	0.866841	1.33005
GCST90274786	ebi-a-GCST002245	Alzheimer's disease (late onset) || id:ebi-a-GCST002245	Protein S100-A12 levels	Inverse variance weighted	15	0.0663446	0.0673907	0.324881	-0.0657412	0.19843	1.06859	0.936373	1.21949
GCST90274786	ebi-a-GCST002245	Alzheimer's disease (late onset) || id:ebi-a-GCST002245	Protein S100-A12 levels	MR Egger	15	0.0455683	0.150051	0.766173	-0.248531	0.339668	1.04662	0.779945	1.40448
GCST90274786	ebi-a-GCST002245	Alzheimer's disease (late onset) || id:ebi-a-GCST002245	Protein S100-A12 levels	Weighted median	15	0.137212	0.0982042	0.16235	-0.0552683	0.329692	1.14707	0.946231	1.39054
GCST90274786	ebi-a-GCST002245	Alzheimer's disease (late onset) || id:ebi-a-GCST002245	Protein S100-A12 levels	Weighted mode	15	0.128024	0.102494	0.232115	-0.0728646	0.328913	1.13658	0.929727	1.38946
GCST90274787	ebi-a-GCST002245	Alzheimer's disease (late onset) || id:ebi-a-GCST002245	Fibroblast growth factor 19 levels	Inverse variance weighted	20	-0.0840078	0.0558472	0.132518	-0.193468	0.0254526	0.919424	0.824096	1.02578
GCST90274787	ebi-a-GCST002245	Alzheimer's disease (late onset) || id:ebi-a-GCST002245	Fibroblast growth factor 19 levels	MR Egger	20	-0.120835	0.154454	0.444186	-0.423565	0.181894	0.88618	0.654709	1.19949
GCST90274787	ebi-a-GCST002245	Alzheimer's disease (late onset) || id:ebi-a-GCST002245	Fibroblast growth factor 19 levels	Weighted median	20	-0.0941016	0.0807661	0.243974	-0.252403	0.0642	0.91019	0.776931	1.06631
GCST90274787	ebi-a-GCST002245	Alzheimer's disease (late onset) || id:ebi-a-GCST002245	Fibroblast growth factor 19 levels	Weighted mode	20	-0.0810591	0.0904929	0.381594	-0.258425	0.0963069	0.922139	0.772267	1.1011
GCST90274788	ebi-a-GCST002245	Alzheimer's disease (late onset) || id:ebi-a-GCST002245	Fibroblast growth factor 21 levels	Inverse variance weighted	18	0.0112143	0.0654143	0.863882	-0.116998	0.139426	1.01128	0.889587	1.14961
GCST90274788	ebi-a-GCST002245	Alzheimer's disease (late onset) || id:ebi-a-GCST002245	Fibroblast growth factor 21 levels	MR Egger	18	-0.0390054	0.167174	0.81847	-0.366667	0.288656	0.961746	0.693041	1.33463
GCST90274788	ebi-a-GCST002245	Alzheimer's disease (late onset) || id:ebi-a-GCST002245	Fibroblast growth factor 21 levels	Weighted median	18	-0.00646661	0.0832501	0.938085	-0.169637	0.156704	0.993554	0.843971	1.16965
GCST90274788	ebi-a-GCST002245	Alzheimer's disease (late onset) || id:ebi-a-GCST002245	Fibroblast growth factor 21 levels	Weighted mode	18	-0.00216955	0.101306	0.983163	-0.20073	0.196391	0.997833	0.818134	1.217
GCST90274789	ebi-a-GCST002245	Alzheimer's disease (late onset) || id:ebi-a-GCST002245	Fibroblast growth factor 23 levels	Inverse variance weighted	16	-0.000348956	0.0833172	0.996658	-0.163651	0.162953	0.999651	0.849039	1.17698
GCST90274789	ebi-a-GCST002245	Alzheimer's disease (late onset) || id:ebi-a-GCST002245	Fibroblast growth factor 23 levels	MR Egger	16	0.287589	0.282305	0.32562	-0.265729	0.840906	1.33321	0.766647	2.31847
GCST90274789	ebi-a-GCST002245	Alzheimer's disease (late onset) || id:ebi-a-GCST002245	Fibroblast growth factor 23 levels	Weighted median	16	0.0468559	0.107279	0.66228	-0.16341	0.257122	1.04797	0.849243	1.2932
GCST90274789	ebi-a-GCST002245	Alzheimer's disease (late onset) || id:ebi-a-GCST002245	Fibroblast growth factor 23 levels	Weighted mode	16	0.18479	0.175974	0.310299	-0.16012	0.5297	1.20297	0.852041	1.69842
GCST90274790	ebi-a-GCST002245	Alzheimer's disease (late onset) || id:ebi-a-GCST002245	Fibroblast growth factor 5 levels	Inverse variance weighted	5	-0.0523988	0.0359179	0.144607	-0.122798	0.0180003	0.94895	0.884442	1.01816
GCST90274790	ebi-a-GCST002245	Alzheimer's disease (late onset) || id:ebi-a-GCST002245	Fibroblast growth factor 5 levels	MR Egger	5	-0.0186344	0.0577796	0.768237	-0.131882	0.0946138	0.981538	0.876444	1.09923
GCST90274790	ebi-a-GCST002245	Alzheimer's disease (late onset) || id:ebi-a-GCST002245	Fibroblast growth factor 5 levels	Weighted median	5	-0.0512661	0.0355309	0.149061	-0.120907	0.0183746	0.950026	0.886117	1.01854
GCST90274790	ebi-a-GCST002245	Alzheimer's disease (late onset) || id:ebi-a-GCST002245	Fibroblast growth factor 5 levels	Weighted mode	5	-0.0491147	0.0362991	0.247456	-0.120261	0.0220316	0.952072	0.886689	1.02228
GCST90274791	ebi-a-GCST002245	Alzheimer's disease (late onset) || id:ebi-a-GCST002245	Fms-related tyrosine kinase 3 ligand levels	Inverse variance weighted	24	0.0766875	0.069547	0.27017	-0.0596246	0.213	1.0797	0.942118	1.23738
GCST90274791	ebi-a-GCST002245	Alzheimer's disease (late onset) || id:ebi-a-GCST002245	Fms-related tyrosine kinase 3 ligand levels	MR Egger	24	0.239491	0.258109	0.363546	-0.266404	0.745385	1.2706	0.76613	2.10725
GCST90274791	ebi-a-GCST002245	Alzheimer's disease (late onset) || id:ebi-a-GCST002245	Fms-related tyrosine kinase 3 ligand levels	Weighted median	24	0.114497	0.0887573	0.197048	-0.0594668	0.288462	1.12131	0.942267	1.33437
GCST90274791	ebi-a-GCST002245	Alzheimer's disease (late onset) || id:ebi-a-GCST002245	Fms-related tyrosine kinase 3 ligand levels	Weighted mode	24	0.245875	0.171632	0.165434	-0.0905243	0.582274	1.27874	0.913452	1.7901
GCST90274792	ebi-a-GCST002245	Alzheimer's disease (late onset) || id:ebi-a-GCST002245	Glial cell line-derived neurotrophic factor levels	Inverse variance weighted	15	0.0753757	0.0550932	0.171266	-0.032607	0.183358	1.07829	0.967919	1.20124
GCST90274792	ebi-a-GCST002245	Alzheimer's disease (late onset) || id:ebi-a-GCST002245	Glial cell line-derived neurotrophic factor levels	MR Egger	15	-0.0414745	0.0866264	0.640051	-0.211262	0.128313	0.959374	0.809562	1.13691
GCST90274792	ebi-a-GCST002245	Alzheimer's disease (late onset) || id:ebi-a-GCST002245	Glial cell line-derived neurotrophic factor levels	Weighted median	15	0.0509744	0.0667146	0.444827	-0.0797862	0.181735	1.0523	0.923314	1.1993
GCST90274792	ebi-a-GCST002245	Alzheimer's disease (late onset) || id:ebi-a-GCST002245	Glial cell line-derived neurotrophic factor levels	Weighted mode	15	0.0432669	0.066414	0.525292	-0.0869046	0.173438	1.04422	0.916765	1.18939
GCST90274793	ebi-a-GCST002245	Alzheimer's disease (late onset) || id:ebi-a-GCST002245	Hepatocyte growth factor levels	Inverse variance weighted	18	0.015954	0.0690982	0.817401	-0.119478	0.151386	1.01608	0.887383	1.16345
GCST90274793	ebi-a-GCST002245	Alzheimer's disease (late onset) || id:ebi-a-GCST002245	Hepatocyte growth factor levels	MR Egger	18	-0.130868	0.156214	0.414514	-0.437048	0.175312	0.877334	0.645941	1.19162
GCST90274793	ebi-a-GCST002245	Alzheimer's disease (late onset) || id:ebi-a-GCST002245	Hepatocyte growth factor levels	Weighted median	18	-0.00143173	0.0953053	0.988014	-0.18823	0.185367	0.998569	0.828424	1.20366
GCST90274793	ebi-a-GCST002245	Alzheimer's disease (late onset) || id:ebi-a-GCST002245	Hepatocyte growth factor levels	Weighted mode	18	-0.017204	0.109777	0.877314	-0.232368	0.19796	0.982943	0.792655	1.21891
GCST90274794	ebi-a-GCST002245	Alzheimer's disease (late onset) || id:ebi-a-GCST002245	Interferon gamma levels	Inverse variance weighted	12	0.0107136	0.085774	0.900599	-0.157403	0.178831	1.01077	0.854359	1.19582
GCST90274794	ebi-a-GCST002245	Alzheimer's disease (late onset) || id:ebi-a-GCST002245	Interferon gamma levels	MR Egger	12	-0.144587	0.23044	0.544432	-0.596248	0.307075	0.86538	0.550874	1.35944
GCST90274794	ebi-a-GCST002245	Alzheimer's disease (late onset) || id:ebi-a-GCST002245	Interferon gamma levels	Weighted median	12	0.099948	0.110971	0.367767	-0.117556	0.317452	1.10511	0.889091	1.37362
GCST90274794	ebi-a-GCST002245	Alzheimer's disease (late onset) || id:ebi-a-GCST002245	Interferon gamma levels	Weighted mode	12	0.15166	0.157135	0.355205	-0.156324	0.459644	1.16376	0.855282	1.58351
GCST90274795	ebi-a-GCST002245	Alzheimer's disease (late onset) || id:ebi-a-GCST002245	Interleukin-10 levels	Inverse variance weighted	20	-0.116316	0.0814697	0.153372	-0.275997	0.0433645	0.890194	0.758815	1.04432
GCST90274795	ebi-a-GCST002245	Alzheimer's disease (late onset) || id:ebi-a-GCST002245	Interleukin-10 levels	MR Egger	20	-0.394974	0.200334	0.0642282	-0.787628	-0.00231918	0.673698	0.454922	0.997684
GCST90274795	ebi-a-GCST002245	Alzheimer's disease (late onset) || id:ebi-a-GCST002245	Interleukin-10 levels	Weighted median	20	-0.147114	0.0998607	0.140701	-0.34284	0.0486134	0.863196	0.709751	1.04981
GCST90274795	ebi-a-GCST002245	Alzheimer's disease (late onset) || id:ebi-a-GCST002245	Interleukin-10 levels	Weighted mode	20	-0.150264	0.125728	0.246734	-0.396691	0.0961635	0.860481	0.672542	1.10094
GCST90274796	ebi-a-GCST002245	Alzheimer's disease (late onset) || id:ebi-a-GCST002245	Interleukin-10 receptor subunit alpha levels	Inverse variance weighted	15	-0.171025	0.0691479	0.0133863	-0.306555	-0.0354952	0.8428	0.735978	0.965127
GCST90274796	ebi-a-GCST002245	Alzheimer's disease (late onset) || id:ebi-a-GCST002245	Interleukin-10 receptor subunit alpha levels	MR Egger	15	-0.469557	0.25843	0.0923397	-0.976081	0.0369661	0.625279	0.376785	1.03766
GCST90274796	ebi-a-GCST002245	Alzheimer's disease (late onset) || id:ebi-a-GCST002245	Interleukin-10 receptor subunit alpha levels	Weighted median	15	-0.157434	0.0925024	0.0887651	-0.338739	0.0238704	0.854333	0.712668	1.02416
GCST90274796	ebi-a-GCST002245	Alzheimer's disease (late onset) || id:ebi-a-GCST002245	Interleukin-10 receptor subunit alpha levels	Weighted mode	15	-0.162437	0.151039	0.300353	-0.458474	0.1336	0.85007	0.632248	1.14294
GCST90274797	ebi-a-GCST002245	Alzheimer's disease (late onset) || id:ebi-a-GCST002245	Interleukin-10 receptor subunit beta levels	Inverse variance weighted	19	-0.0117768	0.0364155	0.746392	-0.0831512	0.0595976	0.988292	0.920212	1.06141
GCST90274797	ebi-a-GCST002245	Alzheimer's disease (late onset) || id:ebi-a-GCST002245	Interleukin-10 receptor subunit beta levels	MR Egger	19	-0.00198834	0.0507669	0.969214	-0.101491	0.0975147	0.998014	0.903489	1.10243
GCST90274797	ebi-a-GCST002245	Alzheimer's disease (late onset) || id:ebi-a-GCST002245	Interleukin-10 receptor subunit beta levels	Weighted median	19	0.00334048	0.040495	0.934256	-0.0760297	0.0827106	1.00335	0.926789	1.08623
GCST90274797	ebi-a-GCST002245	Alzheimer's disease (late onset) || id:ebi-a-GCST002245	Interleukin-10 receptor subunit beta levels	Weighted mode	19	0.00487858	0.0394741	0.90301	-0.0724907	0.0822478	1.00489	0.930074	1.08572
GCST90274798	ebi-a-GCST002245	Alzheimer's disease (late onset) || id:ebi-a-GCST002245	Interleukin-12 subunit beta levels	Inverse variance weighted	15	-0.0140139	0.0325206	0.666523	-0.0777542	0.0497264	0.986084	0.925192	1.05098
GCST90274798	ebi-a-GCST002245	Alzheimer's disease (late onset) || id:ebi-a-GCST002245	Interleukin-12 subunit beta levels	MR Egger	15	0.0277233	0.0479434	0.572977	-0.0662459	0.121692	1.02811	0.935901	1.12941
GCST90274798	ebi-a-GCST002245	Alzheimer's disease (late onset) || id:ebi-a-GCST002245	Interleukin-12 subunit beta levels	Weighted median	15	0.00748164	0.030818	0.808185	-0.0529217	0.067885	1.00751	0.948454	1.07024
GCST90274798	ebi-a-GCST002245	Alzheimer's disease (late onset) || id:ebi-a-GCST002245	Interleukin-12 subunit beta levels	Weighted mode	15	0.00889744	0.0312831	0.780255	-0.0524175	0.0702124	1.00894	0.948933	1.07274
GCST90274799	ebi-a-GCST002245	Alzheimer's disease (late onset) || id:ebi-a-GCST002245	Interleukin-13 levels	Inverse variance weighted	17	0.0248179	0.0643954	0.699942	-0.101397	0.151033	1.02513	0.903574	1.16303
GCST90274799	ebi-a-GCST002245	Alzheimer's disease (late onset) || id:ebi-a-GCST002245	Interleukin-13 levels	MR Egger	17	-0.0715977	0.217432	0.746491	-0.497765	0.35457	0.930905	0.607888	1.42557
GCST90274799	ebi-a-GCST002245	Alzheimer's disease (late onset) || id:ebi-a-GCST002245	Interleukin-13 levels	Weighted median	17	0.00872812	0.0903941	0.923079	-0.168444	0.185901	1.00877	0.844978	1.2043
GCST90274799	ebi-a-GCST002245	Alzheimer's disease (late onset) || id:ebi-a-GCST002245	Interleukin-13 levels	Weighted mode	17	0.0391433	0.147369	0.793929	-0.2497	0.327987	1.03992	0.779034	1.38817
GCST90274800	ebi-a-GCST002245	Alzheimer's disease (late onset) || id:ebi-a-GCST002245	Interleukin-15 receptor subunit alpha levels	Inverse variance weighted (multiplicative random effects)	10	-0.0456817	0.0653981	0.484854	-0.173862	0.0824985	0.955346	0.840413	1.086
GCST90274800	ebi-a-GCST002245	Alzheimer's disease (late onset) || id:ebi-a-GCST002245	Interleukin-15 receptor subunit alpha levels	MR Egger	10	-0.0713659	0.110894	0.537873	-0.288718	0.145986	0.931121	0.749224	1.15718
GCST90274800	ebi-a-GCST002245	Alzheimer's disease (late onset) || id:ebi-a-GCST002245	Interleukin-15 receptor subunit alpha levels	Weighted median	10	-0.100848	0.0481241	0.0361195	-0.195171	-0.00652463	0.904071	0.822694	0.993497
GCST90274800	ebi-a-GCST002245	Alzheimer's disease (late onset) || id:ebi-a-GCST002245	Interleukin-15 receptor subunit alpha levels	Weighted mode	10	-0.079641	0.0461652	0.118587	-0.170125	0.0108427	0.923448	0.84356	1.0109
GCST90274801	ebi-a-GCST002245	Alzheimer's disease (late onset) || id:ebi-a-GCST002245	Interleukin-17A levels	Inverse variance weighted	15	0.101756	0.0900942	0.258712	-0.0748286	0.278341	1.10711	0.927903	1.32094
GCST90274801	ebi-a-GCST002245	Alzheimer's disease (late onset) || id:ebi-a-GCST002245	Interleukin-17A levels	MR Egger	15	-0.198218	0.224885	0.394095	-0.638993	0.242556	0.820191	0.527824	1.2745
GCST90274801	ebi-a-GCST002245	Alzheimer's disease (late onset) || id:ebi-a-GCST002245	Interleukin-17A levels	Weighted median	15	0.0483431	0.11771	0.681295	-0.182368	0.279055	1.04953	0.833294	1.32188
GCST90274801	ebi-a-GCST002245	Alzheimer's disease (late onset) || id:ebi-a-GCST002245	Interleukin-17A levels	Weighted mode	15	0.0372867	0.198357	0.853591	-0.351492	0.426066	1.03799	0.703637	1.53122
GCST90274802	ebi-a-GCST002245	Alzheimer's disease (late onset) || id:ebi-a-GCST002245	Interleukin-17C levels	Inverse variance weighted	21	-0.0506948	0.0546166	0.353307	-0.157743	0.0563537	0.950569	0.854069	1.05797
GCST90274802	ebi-a-GCST002245	Alzheimer's disease (late onset) || id:ebi-a-GCST002245	Interleukin-17C levels	MR Egger	21	-0.134661	0.121855	0.282917	-0.373497	0.104175	0.874012	0.688323	1.10979
GCST90274802	ebi-a-GCST002245	Alzheimer's disease (late onset) || id:ebi-a-GCST002245	Interleukin-17C levels	Weighted median	21	-0.0158469	0.0826888	0.84802	-0.177917	0.146223	0.984278	0.837012	1.15745
GCST90274802	ebi-a-GCST002245	Alzheimer's disease (late onset) || id:ebi-a-GCST002245	Interleukin-17C levels	Weighted mode	21	0.00782206	0.089979	0.93159	-0.168537	0.184181	1.00785	0.8449	1.20223
GCST90274803	ebi-a-GCST002245	Alzheimer's disease (late onset) || id:ebi-a-GCST002245	Interleukin-18 levels	Inverse variance weighted	18	0.050803	0.0523221	0.331566	-0.0517484	0.153354	1.05212	0.949568	1.16574
GCST90274803	ebi-a-GCST002245	Alzheimer's disease (late onset) || id:ebi-a-GCST002245	Interleukin-18 levels	MR Egger	18	-0.155902	0.105077	0.15732	-0.361853	0.0500483	0.855643	0.696385	1.05132
GCST90274803	ebi-a-GCST002245	Alzheimer's disease (late onset) || id:ebi-a-GCST002245	Interleukin-18 levels	Weighted median	18	0.0266692	0.0670331	0.69074	-0.104716	0.158054	1.02703	0.900581	1.17123
GCST90274803	ebi-a-GCST002245	Alzheimer's disease (late onset) || id:ebi-a-GCST002245	Interleukin-18 levels	Weighted mode	18	0.00305702	0.0633183	0.962056	-0.121047	0.127161	1.00306	0.885992	1.1356
GCST90274804	ebi-a-GCST002245	Alzheimer's disease (late onset) || id:ebi-a-GCST002245	interleukin-18 receptor 1 levels	Inverse variance weighted	9	0.0427035	0.0542843	0.431478	-0.0636937	0.149101	1.04363	0.938292	1.16079
GCST90274804	ebi-a-GCST002245	Alzheimer's disease (late onset) || id:ebi-a-GCST002245	interleukin-18 receptor 1 levels	MR Egger	9	-0.0615342	0.124362	0.635891	-0.305283	0.182215	0.940321	0.736915	1.19987
GCST90274804	ebi-a-GCST002245	Alzheimer's disease (late onset) || id:ebi-a-GCST002245	interleukin-18 receptor 1 levels	Weighted median	9	0.0231597	0.061336	0.705737	-0.0970589	0.143378	1.02343	0.907503	1.15417
GCST90274804	ebi-a-GCST002245	Alzheimer's disease (late onset) || id:ebi-a-GCST002245	interleukin-18 receptor 1 levels	Weighted mode	9	0.0239908	0.0629797	0.713172	-0.0994493	0.147431	1.02428	0.905336	1.15885
GCST90274805	ebi-a-GCST002245	Alzheimer's disease (late onset) || id:ebi-a-GCST002245	Interleukin-1-alpha levels	Inverse variance weighted (multiplicative random effects)	13	0.00177044	0.111957	0.987383	-0.217665	0.221206	1.00177	0.804395	1.24758
GCST90274805	ebi-a-GCST002245	Alzheimer's disease (late onset) || id:ebi-a-GCST002245	Interleukin-1-alpha levels	MR Egger	13	0.144644	0.274132	0.608225	-0.392654	0.681943	1.15563	0.675262	1.97772
GCST90274805	ebi-a-GCST002245	Alzheimer's disease (late onset) || id:ebi-a-GCST002245	Interleukin-1-alpha levels	Weighted median	13	0.00965844	0.111941	0.931243	-0.209746	0.229063	1.00971	0.81079	1.25742
GCST90274805	ebi-a-GCST002245	Alzheimer's disease (late onset) || id:ebi-a-GCST002245	Interleukin-1-alpha levels	Weighted mode	13	-0.0161642	0.129689	0.902873	-0.270354	0.238026	0.983966	0.763109	1.26874
GCST90274806	ebi-a-GCST002245	Alzheimer's disease (late onset) || id:ebi-a-GCST002245	Interleukin-2 levels	Inverse variance weighted	13	-0.168393	0.0910227	0.0643121	-0.346798	0.0100116	0.845022	0.706948	1.01006
GCST90274806	ebi-a-GCST002245	Alzheimer's disease (late onset) || id:ebi-a-GCST002245	Interleukin-2 levels	MR Egger	13	0.0486878	0.255848	0.852541	-0.452775	0.55015	1.04989	0.635861	1.73351
GCST90274806	ebi-a-GCST002245	Alzheimer's disease (late onset) || id:ebi-a-GCST002245	Interleukin-2 levels	Weighted median	13	-0.0154942	0.121378	0.898424	-0.253396	0.222408	0.984625	0.77616	1.24908
GCST90274806	ebi-a-GCST002245	Alzheimer's disease (late onset) || id:ebi-a-GCST002245	Interleukin-2 levels	Weighted mode	13	0.0762895	0.216054	0.730135	-0.347176	0.499754	1.07927	0.706681	1.64832
GCST90274807	ebi-a-GCST002245	Alzheimer's disease (late onset) || id:ebi-a-GCST002245	Interleukin-20 levels	Inverse variance weighted	14	-0.153751	0.0842855	0.0681271	-0.31895	0.0114489	0.857486	0.726912	1.01151
GCST90274807	ebi-a-GCST002245	Alzheimer's disease (late onset) || id:ebi-a-GCST002245	Interleukin-20 levels	MR Egger	14	-0.0731811	0.204238	0.726334	-0.473488	0.327126	0.929433	0.622826	1.38698
GCST90274807	ebi-a-GCST002245	Alzheimer's disease (late onset) || id:ebi-a-GCST002245	Interleukin-20 levels	Weighted median	14	-0.0839781	0.11973	0.483058	-0.31865	0.150694	0.919451	0.72713	1.16264
GCST90274807	ebi-a-GCST002245	Alzheimer's disease (late onset) || id:ebi-a-GCST002245	Interleukin-20 levels	Weighted mode	14	-0.072879	0.160177	0.656622	-0.386826	0.241068	0.929713	0.679209	1.27261
GCST90274808	ebi-a-GCST002245	Alzheimer's disease (late onset) || id:ebi-a-GCST002245	Interleukin-20 receptor subunit alpha levels	Inverse variance weighted	8	-0.122662	0.0966721	0.204495	-0.31214	0.0668149	0.884562	0.731879	1.0691
GCST90274808	ebi-a-GCST002245	Alzheimer's disease (late onset) || id:ebi-a-GCST002245	Interleukin-20 receptor subunit alpha levels	MR Egger	8	-0.36349	0.281405	0.243985	-0.915044	0.188064	0.695245	0.400499	1.20691
GCST90274808	ebi-a-GCST002245	Alzheimer's disease (late onset) || id:ebi-a-GCST002245	Interleukin-20 receptor subunit alpha levels	Weighted median	8	-0.192389	0.124755	0.123041	-0.436909	0.0521307	0.824986	0.64603	1.05351
GCST90274808	ebi-a-GCST002245	Alzheimer's disease (late onset) || id:ebi-a-GCST002245	Interleukin-20 receptor subunit alpha levels	Weighted mode	8	-0.203301	0.157582	0.237988	-0.512162	0.105561	0.816033	0.599198	1.11133
GCST90274809	ebi-a-GCST002245	Alzheimer's disease (late onset) || id:ebi-a-GCST002245	Interleukin-22 receptor subunit alpha-1 levels	Inverse variance weighted	12	0.19052	0.0909832	0.0362591	0.0121926	0.368847	1.20988	1.01227	1.44607
GCST90274809	ebi-a-GCST002245	Alzheimer's disease (late onset) || id:ebi-a-GCST002245	Interleukin-22 receptor subunit alpha-1 levels	MR Egger	12	0.261528	0.24179	0.30481	-0.212381	0.735437	1.29891	0.808656	2.08639
GCST90274809	ebi-a-GCST002245	Alzheimer's disease (late onset) || id:ebi-a-GCST002245	Interleukin-22 receptor subunit alpha-1 levels	Weighted median	12	0.149589	0.113858	0.188907	-0.0735732	0.372752	1.16136	0.929068	1.45172
GCST90274809	ebi-a-GCST002245	Alzheimer's disease (late onset) || id:ebi-a-GCST002245	Interleukin-22 receptor subunit alpha-1 levels	Weighted mode	12	0.0458154	0.197321	0.820656	-0.340934	0.432565	1.04688	0.711106	1.54121
GCST90274810	ebi-a-GCST002245	Alzheimer's disease (late onset) || id:ebi-a-GCST002245	Interleukin-24 levels	Inverse variance weighted	12	0.0793884	0.0789201	0.314447	-0.075295	0.234072	1.08262	0.92747	1.26374
GCST90274810	ebi-a-GCST002245	Alzheimer's disease (late onset) || id:ebi-a-GCST002245	Interleukin-24 levels	MR Egger	12	0.137837	0.219789	0.544623	-0.292949	0.568624	1.14779	0.74606	1.76584
GCST90274810	ebi-a-GCST002245	Alzheimer's disease (late onset) || id:ebi-a-GCST002245	Interleukin-24 levels	Weighted median	12	0.057717	0.109513	0.598169	-0.156928	0.272362	1.05942	0.854766	1.31306
GCST90274810	ebi-a-GCST002245	Alzheimer's disease (late onset) || id:ebi-a-GCST002245	Interleukin-24 levels	Weighted mode	12	-0.00900343	0.169913	0.958691	-0.342034	0.324027	0.991037	0.710324	1.38268
GCST90274811	ebi-a-GCST002245	Alzheimer's disease (late onset) || id:ebi-a-GCST002245	Interleukin-2 receptor subunit beta levels	Inverse variance weighted	15	-0.0123139	0.0826769	0.881601	-0.174361	0.149733	0.987762	0.839994	1.16152
GCST90274811	ebi-a-GCST002245	Alzheimer's disease (late onset) || id:ebi-a-GCST002245	Interleukin-2 receptor subunit beta levels	MR Egger	15	-0.19135	0.195851	0.346391	-0.575217	0.192517	0.825843	0.562583	1.2123
GCST90274811	ebi-a-GCST002245	Alzheimer's disease (late onset) || id:ebi-a-GCST002245	Interleukin-2 receptor subunit beta levels	Weighted median	15	-0.016632	0.109643	0.87943	-0.231532	0.198268	0.983506	0.793317	1.21929
GCST90274811	ebi-a-GCST002245	Alzheimer's disease (late onset) || id:ebi-a-GCST002245	Interleukin-2 receptor subunit beta levels	Weighted mode	15	0.030452	0.187897	0.873568	-0.337826	0.39873	1.03092	0.71332	1.48993
GCST90274812	ebi-a-GCST002245	Alzheimer's disease (late onset) || id:ebi-a-GCST002245	Interleukin-33 levels	Inverse variance weighted	9	-0.0131558	0.090033	0.883825	-0.189621	0.163309	0.98693	0.827273	1.1774
GCST90274812	ebi-a-GCST002245	Alzheimer's disease (late onset) || id:ebi-a-GCST002245	Interleukin-33 levels	MR Egger	9	-0.334547	0.352315	0.373955	-1.02508	0.35599	0.715662	0.358766	1.42759
GCST90274812	ebi-a-GCST002245	Alzheimer's disease (late onset) || id:ebi-a-GCST002245	Interleukin-33 levels	Weighted median	9	0.0581855	0.117921	0.62171	-0.172939	0.28931	1.05991	0.841189	1.33551
GCST90274812	ebi-a-GCST002245	Alzheimer's disease (late onset) || id:ebi-a-GCST002245	Interleukin-33 levels	Weighted mode	9	0.0582237	0.159119	0.723918	-0.25365	0.370098	1.05995	0.775963	1.44788
GCST90274813	ebi-a-GCST002245	Alzheimer's disease (late onset) || id:ebi-a-GCST002245	Interleukin-4 levels	Inverse variance weighted	17	-0.0196306	0.0798443	0.80579	-0.176125	0.136864	0.980561	0.838513	1.14667
GCST90274813	ebi-a-GCST002245	Alzheimer's disease (late onset) || id:ebi-a-GCST002245	Interleukin-4 levels	MR Egger	17	-0.286346	0.340996	0.414242	-0.954698	0.382006	0.751003	0.384929	1.46522
GCST90274813	ebi-a-GCST002245	Alzheimer's disease (late onset) || id:ebi-a-GCST002245	Interleukin-4 levels	Weighted median	17	-0.0744652	0.0980944	0.447782	-0.26673	0.1178	0.92824	0.76588	1.12502
GCST90274813	ebi-a-GCST002245	Alzheimer's disease (late onset) || id:ebi-a-GCST002245	Interleukin-4 levels	Weighted mode	17	-0.165962	0.18236	0.376289	-0.523388	0.191465	0.847079	0.59251	1.21102
GCST90274814	ebi-a-GCST002245	Alzheimer's disease (late onset) || id:ebi-a-GCST002245	Interleukin-5 levels	Inverse variance weighted	15	0.0506512	0.0750345	0.499651	-0.0964165	0.197719	1.05196	0.908086	1.21862
GCST90274814	ebi-a-GCST002245	Alzheimer's disease (late onset) || id:ebi-a-GCST002245	Interleukin-5 levels	MR Egger	15	0.0662664	0.239172	0.786086	-0.40251	0.535043	1.06851	0.66864	1.70752
GCST90274814	ebi-a-GCST002245	Alzheimer's disease (late onset) || id:ebi-a-GCST002245	Interleukin-5 levels	Weighted median	15	0.0457797	0.100698	0.649379	-0.151588	0.243147	1.04684	0.859342	1.27526
GCST90274814	ebi-a-GCST002245	Alzheimer's disease (late onset) || id:ebi-a-GCST002245	Interleukin-5 levels	Weighted mode	15	-0.0538949	0.177546	0.765932	-0.401885	0.294096	0.947532	0.669058	1.34191
GCST90274815	ebi-a-GCST002245	Alzheimer's disease (late onset) || id:ebi-a-GCST002245	Interleukin-6 levels	Inverse variance weighted	6	-0.00528574	0.0865153	0.951283	-0.174856	0.164284	0.994728	0.839578	1.17855
GCST90274815	ebi-a-GCST002245	Alzheimer's disease (late onset) || id:ebi-a-GCST002245	Interleukin-6 levels	MR Egger	6	-0.0744259	0.213566	0.74504	-0.493014	0.344163	0.928276	0.610783	1.41081
GCST90274815	ebi-a-GCST002245	Alzheimer's disease (late onset) || id:ebi-a-GCST002245	Interleukin-6 levels	Weighted median	6	0.0105968	0.0927149	0.909004	-0.171124	0.192318	1.01065	0.842717	1.21206
GCST90274815	ebi-a-GCST002245	Alzheimer's disease (late onset) || id:ebi-a-GCST002245	Interleukin-6 levels	Weighted mode	6	0.0297865	0.107617	0.793025	-0.181144	0.240717	1.03023	0.834315	1.27216
GCST90274816	ebi-a-GCST002245	Alzheimer's disease (late onset) || id:ebi-a-GCST002245	Interleukin-7 levels	Inverse variance weighted (multiplicative random effects)	16	0.0127261	0.0978859	0.896559	-0.17913	0.204583	1.01281	0.835997	1.22701
GCST90274816	ebi-a-GCST002245	Alzheimer's disease (late onset) || id:ebi-a-GCST002245	Interleukin-7 levels	MR Egger	16	0.130523	0.386558	0.740633	-0.627131	0.888177	1.13942	0.534122	2.4307
GCST90274816	ebi-a-GCST002245	Alzheimer's disease (late onset) || id:ebi-a-GCST002245	Interleukin-7 levels	Weighted median	16	0.0468718	0.108311	0.665195	-0.165418	0.259161	1.04799	0.84754	1.29584
GCST90274816	ebi-a-GCST002245	Alzheimer's disease (late onset) || id:ebi-a-GCST002245	Interleukin-7 levels	Weighted mode	16	0.032508	0.158153	0.839908	-0.277472	0.342488	1.03304	0.757697	1.40845
GCST90274817	ebi-a-GCST002245	Alzheimer's disease (late onset) || id:ebi-a-GCST002245	Interleukin-8 levels	Inverse variance weighted	20	-0.0124604	0.0676556	0.853877	-0.145065	0.120145	0.987617	0.864966	1.12766
GCST90274817	ebi-a-GCST002245	Alzheimer's disease (late onset) || id:ebi-a-GCST002245	Interleukin-8 levels	MR Egger	20	-0.0692625	0.169848	0.688236	-0.402164	0.263639	0.933082	0.668871	1.30166
GCST90274817	ebi-a-GCST002245	Alzheimer's disease (late onset) || id:ebi-a-GCST002245	Interleukin-8 levels	Weighted median	20	0.0684866	0.0913791	0.453569	-0.110616	0.24759	1.07089	0.895282	1.28093
GCST90274817	ebi-a-GCST002245	Alzheimer's disease (late onset) || id:ebi-a-GCST002245	Interleukin-8 levels	Weighted mode	20	0.121023	0.132469	0.372375	-0.138615	0.380662	1.12865	0.870563	1.46325
GCST90274818	ebi-a-GCST002245	Alzheimer's disease (late onset) || id:ebi-a-GCST002245	Latency-associated peptide transforming growth factor beta 1 levels	Inverse variance weighted	19	-0.00166156	0.0719955	0.981587	-0.142773	0.13945	0.99834	0.866951	1.14964
GCST90274818	ebi-a-GCST002245	Alzheimer's disease (late onset) || id:ebi-a-GCST002245	Latency-associated peptide transforming growth factor beta 1 levels	MR Egger	19	-0.0729106	0.20937	0.731937	-0.483276	0.337455	0.929684	0.61676	1.40138
GCST90274818	ebi-a-GCST002245	Alzheimer's disease (late onset) || id:ebi-a-GCST002245	Latency-associated peptide transforming growth factor beta 1 levels	Weighted median	19	-0.0214331	0.0954635	0.822356	-0.208542	0.165675	0.978795	0.811767	1.18019
GCST90274818	ebi-a-GCST002245	Alzheimer's disease (late onset) || id:ebi-a-GCST002245	Latency-associated peptide transforming growth factor beta 1 levels	Weighted mode	19	-0.0186635	0.170991	0.914292	-0.353807	0.31648	0.98151	0.702011	1.37229
GCST90274819	ebi-a-GCST002245	Alzheimer's disease (late onset) || id:ebi-a-GCST002245	Leukemia inhibitory factor levels	Inverse variance weighted	16	0.07057	0.0761499	0.354069	-0.0786837	0.219824	1.07312	0.924332	1.24586
GCST90274819	ebi-a-GCST002245	Alzheimer's disease (late onset) || id:ebi-a-GCST002245	Leukemia inhibitory factor levels	MR Egger	16	-0.221162	0.211025	0.312377	-0.634771	0.192446	0.801586	0.530057	1.21221
GCST90274819	ebi-a-GCST002245	Alzheimer's disease (late onset) || id:ebi-a-GCST002245	Leukemia inhibitory factor levels	Weighted median	16	-0.0157147	0.0933815	0.866359	-0.198742	0.167313	0.984408	0.819761	1.18212
GCST90274819	ebi-a-GCST002245	Alzheimer's disease (late onset) || id:ebi-a-GCST002245	Leukemia inhibitory factor levels	Weighted mode	16	-0.0493128	0.154361	0.753781	-0.351861	0.253235	0.951883	0.703378	1.28819
GCST90274820	ebi-a-GCST002245	Alzheimer's disease (late onset) || id:ebi-a-GCST002245	Leukemia inhibitory factor receptor levels	Inverse variance weighted	17	0.0492832	0.0779912	0.527448	-0.10358	0.202146	1.05052	0.901604	1.22403
GCST90274820	ebi-a-GCST002245	Alzheimer's disease (late onset) || id:ebi-a-GCST002245	Leukemia inhibitory factor receptor levels	MR Egger	17	0.125445	0.230924	0.594952	-0.327166	0.578056	1.13365	0.720964	1.78257
GCST90274820	ebi-a-GCST002245	Alzheimer's disease (late onset) || id:ebi-a-GCST002245	Leukemia inhibitory factor receptor levels	Weighted median	17	-0.0506373	0.101701	0.618552	-0.249972	0.148697	0.950623	0.778823	1.16032
GCST90274820	ebi-a-GCST002245	Alzheimer's disease (late onset) || id:ebi-a-GCST002245	Leukemia inhibitory factor receptor levels	Weighted mode	17	-0.136182	0.154721	0.39179	-0.439435	0.167071	0.872683	0.6444	1.18184
GCST90274821	ebi-a-GCST002245	Alzheimer's disease (late onset) || id:ebi-a-GCST002245	Monocyte chemoattractant protein-1 levels	Inverse variance weighted	18	-0.00880451	0.0631435	0.889105	-0.132566	0.114957	0.991234	0.875845	1.12182
GCST90274821	ebi-a-GCST002245	Alzheimer's disease (late onset) || id:ebi-a-GCST002245	Monocyte chemoattractant protein-1 levels	MR Egger	18	-0.08161	0.126205	0.527029	-0.328972	0.165752	0.921631	0.719663	1.18028
GCST90274821	ebi-a-GCST002245	Alzheimer's disease (late onset) || id:ebi-a-GCST002245	Monocyte chemoattractant protein-1 levels	Weighted median	18	-0.0386011	0.0702166	0.582495	-0.176226	0.0990234	0.962134	0.838429	1.10409
GCST90274821	ebi-a-GCST002245	Alzheimer's disease (late onset) || id:ebi-a-GCST002245	Monocyte chemoattractant protein-1 levels	Weighted mode	18	-0.0157892	0.0634336	0.806414	-0.140119	0.108541	0.984335	0.869255	1.11465
GCST90274822	ebi-a-GCST002245	Alzheimer's disease (late onset) || id:ebi-a-GCST002245	Monocyte chemoattractant protein 2 levels	Inverse variance weighted	5	-0.0361471	0.0850772	0.670928	-0.202898	0.130604	0.964498	0.816361	1.13952
GCST90274822	ebi-a-GCST002245	Alzheimer's disease (late onset) || id:ebi-a-GCST002245	Monocyte chemoattractant protein 2 levels	MR Egger	5	0.0568298	0.221213	0.813867	-0.376748	0.490408	1.05848	0.686089	1.63298
GCST90274822	ebi-a-GCST002245	Alzheimer's disease (late onset) || id:ebi-a-GCST002245	Monocyte chemoattractant protein 2 levels	Weighted median	5	-0.00961968	0.0929879	0.917605	-0.191876	0.172637	0.990426	0.825409	1.18843
GCST90274822	ebi-a-GCST002245	Alzheimer's disease (late onset) || id:ebi-a-GCST002245	Monocyte chemoattractant protein 2 levels	Weighted mode	5	-0.00790821	0.106397	0.944319	-0.216447	0.20063	0.992123	0.805375	1.22217
GCST90274823	ebi-a-GCST002245	Alzheimer's disease (late onset) || id:ebi-a-GCST002245	Monocyte chemoattractant protein-3 levels	Inverse variance weighted	17	-0.00524507	0.053578	0.922015	-0.110258	0.0997677	0.994769	0.895603	1.10491
GCST90274823	ebi-a-GCST002245	Alzheimer's disease (late onset) || id:ebi-a-GCST002245	Monocyte chemoattractant protein-3 levels	MR Egger	17	-0.142369	0.121623	0.260032	-0.38075	0.0960128	0.867301	0.683348	1.10077
GCST90274823	ebi-a-GCST002245	Alzheimer's disease (late onset) || id:ebi-a-GCST002245	Monocyte chemoattractant protein-3 levels	Weighted median	17	-0.0511031	0.0754878	0.498423	-0.199059	0.0968529	0.950181	0.819501	1.1017
GCST90274823	ebi-a-GCST002245	Alzheimer's disease (late onset) || id:ebi-a-GCST002245	Monocyte chemoattractant protein-3 levels	Weighted mode	17	-0.0479851	0.0860129	0.584647	-0.21657	0.1206	0.953148	0.805276	1.12817
GCST90274824	ebi-a-GCST002245	Alzheimer's disease (late onset) || id:ebi-a-GCST002245	Monocyte chemoattractant protein-4 levels	Inverse variance weighted	22	0.0189436	0.039514	0.631643	-0.0585038	0.096391	1.01912	0.943175	1.10119
GCST90274824	ebi-a-GCST002245	Alzheimer's disease (late onset) || id:ebi-a-GCST002245	Monocyte chemoattractant protein-4 levels	MR Egger	22	0.0707284	0.0806833	0.391102	-0.0874108	0.228868	1.07329	0.916301	1.25718
GCST90274824	ebi-a-GCST002245	Alzheimer's disease (late onset) || id:ebi-a-GCST002245	Monocyte chemoattractant protein-4 levels	Weighted median	22	0.0268291	0.0529368	0.612286	-0.0769271	0.130585	1.02719	0.925957	1.1395
GCST90274824	ebi-a-GCST002245	Alzheimer's disease (late onset) || id:ebi-a-GCST002245	Monocyte chemoattractant protein-4 levels	Weighted mode	22	0.0311649	0.0507157	0.545484	-0.0682379	0.130568	1.03166	0.934038	1.13948
GCST90274825	ebi-a-GCST002245	Alzheimer's disease (late onset) || id:ebi-a-GCST002245	Macrophage inflammatory protein 1a levels	Inverse variance weighted (multiplicative random effects)	18	-0.0189829	0.054076	0.725557	-0.124972	0.0870061	0.981196	0.882522	1.0909
GCST90274825	ebi-a-GCST002245	Alzheimer's disease (late onset) || id:ebi-a-GCST002245	Macrophage inflammatory protein 1a levels	MR Egger	18	-0.0520638	0.0864363	0.555391	-0.221479	0.117351	0.949268	0.801333	1.12451
GCST90274825	ebi-a-GCST002245	Alzheimer's disease (late onset) || id:ebi-a-GCST002245	Macrophage inflammatory protein 1a levels	Weighted median	18	-0.0443199	0.0527453	0.400761	-0.147701	0.0590608	0.956648	0.862689	1.06084
GCST90274825	ebi-a-GCST002245	Alzheimer's disease (late onset) || id:ebi-a-GCST002245	Macrophage inflammatory protein 1a levels	Weighted mode	18	-0.0463557	0.0565936	0.424065	-0.157279	0.0645677	0.954702	0.854466	1.0667
GCST90274826	ebi-a-GCST002245	Alzheimer's disease (late onset) || id:ebi-a-GCST002245	Matrix metalloproteinase-1 levels	Inverse variance weighted	17	-0.00873074	0.0615472	0.887195	-0.129363	0.111902	0.991307	0.878655	1.1184
GCST90274826	ebi-a-GCST002245	Alzheimer's disease (late onset) || id:ebi-a-GCST002245	Matrix metalloproteinase-1 levels	MR Egger	17	-0.223853	0.148034	0.151272	-0.514	0.0662948	0.799433	0.598098	1.06854
GCST90274826	ebi-a-GCST002245	Alzheimer's disease (late onset) || id:ebi-a-GCST002245	Matrix metalloproteinase-1 levels	Weighted median	17	0.00878331	0.0796584	0.912201	-0.147347	0.164914	1.00882	0.862994	1.17929
GCST90274826	ebi-a-GCST002245	Alzheimer's disease (late onset) || id:ebi-a-GCST002245	Matrix metalloproteinase-1 levels	Weighted mode	17	0.0440218	0.13531	0.749138	-0.221185	0.309229	1.04501	0.801568	1.36237
GCST90274827	ebi-a-GCST002245	Alzheimer's disease (late onset) || id:ebi-a-GCST002245	Matrix metalloproteinase-10 levels	Inverse variance weighted (multiplicative random effects)	15	-0.0362535	0.0618031	0.557475	-0.157388	0.0848806	0.964396	0.854373	1.08859
GCST90274827	ebi-a-GCST002245	Alzheimer's disease (late onset) || id:ebi-a-GCST002245	Matrix metalloproteinase-10 levels	MR Egger	15	-0.0167221	0.0854533	0.847881	-0.184211	0.150766	0.983417	0.831761	1.16273
GCST90274827	ebi-a-GCST002245	Alzheimer's disease (late onset) || id:ebi-a-GCST002245	Matrix metalloproteinase-10 levels	Weighted median	15	0.00493912	0.0531516	0.925963	-0.0992381	0.109116	1.00495	0.905527	1.11529
GCST90274827	ebi-a-GCST002245	Alzheimer's disease (late onset) || id:ebi-a-GCST002245	Matrix metalloproteinase-10 levels	Weighted mode	15	-0.00162556	0.0498822	0.974463	-0.0993947	0.0961436	0.998376	0.905385	1.10092
GCST90274828	ebi-a-GCST002245	Alzheimer's disease (late onset) || id:ebi-a-GCST002245	Neurturin levels	Inverse variance weighted	12	-0.0417756	0.0893457	0.64009	-0.216893	0.133342	0.959085	0.805016	1.14264
GCST90274828	ebi-a-GCST002245	Alzheimer's disease (late onset) || id:ebi-a-GCST002245	Neurturin levels	MR Egger	12	-0.247513	0.26875	0.378744	-0.774264	0.279237	0.78074	0.461043	1.32212
GCST90274828	ebi-a-GCST002245	Alzheimer's disease (late onset) || id:ebi-a-GCST002245	Neurturin levels	Weighted median	12	0.0291115	0.113507	0.797586	-0.193363	0.251586	1.02954	0.824183	1.28606
GCST90274828	ebi-a-GCST002245	Alzheimer's disease (late onset) || id:ebi-a-GCST002245	Neurturin levels	Weighted mode	12	0.0621791	0.163731	0.711351	-0.258735	0.383093	1.06415	0.772028	1.46681
GCST90274829	ebi-a-GCST002245	Alzheimer's disease (late onset) || id:ebi-a-GCST002245	Neurotrophin-3 levels	Inverse variance weighted	15	0.0938928	0.0821908	0.253298	-0.0672011	0.254987	1.09844	0.935007	1.29044
GCST90274829	ebi-a-GCST002245	Alzheimer's disease (late onset) || id:ebi-a-GCST002245	Neurotrophin-3 levels	MR Egger	15	0.065157	0.208597	0.759722	-0.343693	0.474007	1.06733	0.709147	1.60642
GCST90274829	ebi-a-GCST002245	Alzheimer's disease (late onset) || id:ebi-a-GCST002245	Neurotrophin-3 levels	Weighted median	15	0.0374142	0.109882	0.733485	-0.177955	0.252784	1.03812	0.83698	1.2876
GCST90274829	ebi-a-GCST002245	Alzheimer's disease (late onset) || id:ebi-a-GCST002245	Neurotrophin-3 levels	Weighted mode	15	-0.0444719	0.180695	0.809164	-0.398635	0.309691	0.956502	0.671236	1.363
GCST90274830	ebi-a-GCST002245	Alzheimer's disease (late onset) || id:ebi-a-GCST002245	Osteoprotegerin levels	Inverse variance weighted	14	-0.0569915	0.056749	0.315246	-0.16822	0.0542365	0.944602	0.845168	1.05573
GCST90274830	ebi-a-GCST002245	Alzheimer's disease (late onset) || id:ebi-a-GCST002245	Osteoprotegerin levels	MR Egger	14	0.0133737	0.126134	0.917312	-0.233849	0.260597	1.01346	0.791481	1.2977
GCST90274830	ebi-a-GCST002245	Alzheimer's disease (late onset) || id:ebi-a-GCST002245	Osteoprotegerin levels	Weighted median	14	0.0287168	0.0711502	0.686501	-0.110738	0.168171	1.02913	0.895174	1.18314
GCST90274830	ebi-a-GCST002245	Alzheimer's disease (late onset) || id:ebi-a-GCST002245	Osteoprotegerin levels	Weighted mode	14	0.0294639	0.0758579	0.704	-0.119218	0.178145	1.0299	0.887615	1.195
GCST90274831	ebi-a-GCST002245	Alzheimer's disease (late onset) || id:ebi-a-GCST002245	Oncostatin-M levels	Inverse variance weighted	17	-0.0149295	0.0759796	0.844224	-0.16385	0.133991	0.985181	0.84887	1.14338
GCST90274831	ebi-a-GCST002245	Alzheimer's disease (late onset) || id:ebi-a-GCST002245	Oncostatin-M levels	MR Egger	17	-0.320779	0.226672	0.177444	-0.765057	0.123498	0.725583	0.465308	1.13145
GCST90274831	ebi-a-GCST002245	Alzheimer's disease (late onset) || id:ebi-a-GCST002245	Oncostatin-M levels	Weighted median	17	-0.0530307	0.0968647	0.584055	-0.242886	0.136824	0.948351	0.784361	1.14663
GCST90274831	ebi-a-GCST002245	Alzheimer's disease (late onset) || id:ebi-a-GCST002245	Oncostatin-M levels	Weighted mode	17	-0.0695166	0.133656	0.610105	-0.331483	0.19245	0.932845	0.717859	1.21222
GCST90274832	ebi-a-GCST002245	Alzheimer's disease (late onset) || id:ebi-a-GCST002245	Programmed cell death 1 ligand 1 levels	Inverse variance weighted (multiplicative random effects)	18	0.0157041	0.0850768	0.853553	-0.151047	0.182455	1.01583	0.859808	1.20016
GCST90274832	ebi-a-GCST002245	Alzheimer's disease (late onset) || id:ebi-a-GCST002245	Programmed cell death 1 ligand 1 levels	MR Egger	18	0.121521	0.244611	0.626092	-0.357917	0.600958	1.12921	0.699131	1.82387
GCST90274832	ebi-a-GCST002245	Alzheimer's disease (late onset) || id:ebi-a-GCST002245	Programmed cell death 1 ligand 1 levels	Weighted median	18	0.0440238	0.101618	0.664847	-0.155147	0.243194	1.04501	0.85629	1.27532
GCST90274832	ebi-a-GCST002245	Alzheimer's disease (late onset) || id:ebi-a-GCST002245	Programmed cell death 1 ligand 1 levels	Weighted mode	18	0.0780578	0.124	0.537393	-0.164983	0.321099	1.08119	0.847908	1.37864
GCST90274833	ebi-a-GCST002245	Alzheimer's disease (late onset) || id:ebi-a-GCST002245	Stem cell factor levels	Inverse variance weighted	37	0.00579908	0.0401894	0.885268	-0.0729721	0.0845703	1.00582	0.929627	1.08825
GCST90274833	ebi-a-GCST002245	Alzheimer's disease (late onset) || id:ebi-a-GCST002245	Stem cell factor levels	MR Egger	37	0.12561	0.07992	0.125019	-0.0310333	0.282253	1.13384	0.969443	1.32611
GCST90274833	ebi-a-GCST002245	Alzheimer's disease (late onset) || id:ebi-a-GCST002245	Stem cell factor levels	Weighted median	37	0.0338057	0.0570529	0.553494	-0.0780179	0.145629	1.03438	0.924948	1.15677
GCST90274833	ebi-a-GCST002245	Alzheimer's disease (late onset) || id:ebi-a-GCST002245	Stem cell factor levels	Weighted mode	37	0.0386856	0.0575664	0.505863	-0.0741445	0.151516	1.03944	0.928537	1.1636
GCST90274834	ebi-a-GCST002245	Alzheimer's disease (late onset) || id:ebi-a-GCST002245	SIR2-like protein 2 levels	Inverse variance weighted	12	-0.114523	0.0943332	0.224738	-0.299416	0.0703701	0.891791	0.741251	1.07291
GCST90274834	ebi-a-GCST002245	Alzheimer's disease (late onset) || id:ebi-a-GCST002245	SIR2-like protein 2 levels	MR Egger	12	0.170985	0.301779	0.583484	-0.420502	0.762472	1.18647	0.656717	2.14357
GCST90274834	ebi-a-GCST002245	Alzheimer's disease (late onset) || id:ebi-a-GCST002245	SIR2-like protein 2 levels	Weighted median	12	-0.205129	0.127086	0.106508	-0.454217	0.0439603	0.814543	0.634945	1.04494
GCST90274834	ebi-a-GCST002245	Alzheimer's disease (late onset) || id:ebi-a-GCST002245	SIR2-like protein 2 levels	Weighted mode	12	-0.23951	0.21885	0.297164	-0.668457	0.189437	0.787013	0.512499	1.20857
GCST90274835	ebi-a-GCST002245	Alzheimer's disease (late onset) || id:ebi-a-GCST002245	Signaling lymphocytic activation molecule levels	Inverse variance weighted	26	0.0150553	0.0502185	0.764333	-0.0833729	0.113484	1.01517	0.920008	1.12017
GCST90274835	ebi-a-GCST002245	Alzheimer's disease (late onset) || id:ebi-a-GCST002245	Signaling lymphocytic activation molecule levels	MR Egger	26	0.149563	0.131706	0.267345	-0.108581	0.407707	1.16133	0.897106	1.50337
GCST90274835	ebi-a-GCST002245	Alzheimer's disease (late onset) || id:ebi-a-GCST002245	Signaling lymphocytic activation molecule levels	Weighted median	26	0.0191136	0.0732937	0.794261	-0.124542	0.162769	1.0193	0.882901	1.17677
GCST90274835	ebi-a-GCST002245	Alzheimer's disease (late onset) || id:ebi-a-GCST002245	Signaling lymphocytic activation molecule levels	Weighted mode	26	0.0392509	0.139845	0.781269	-0.234845	0.313346	1.04003	0.790694	1.368
GCST90274836	ebi-a-GCST002245	Alzheimer's disease (late onset) || id:ebi-a-GCST002245	Sulfotransferase 1A1 levels	Inverse variance weighted	19	0.0102827	0.044432	0.816985	-0.0768041	0.0973695	1.01034	0.926071	1.10227
GCST90274836	ebi-a-GCST002245	Alzheimer's disease (late onset) || id:ebi-a-GCST002245	Sulfotransferase 1A1 levels	MR Egger	19	0.131867	0.108822	0.242177	-0.0814244	0.345158	1.14096	0.921802	1.41221
GCST90274836	ebi-a-GCST002245	Alzheimer's disease (late onset) || id:ebi-a-GCST002245	Sulfotransferase 1A1 levels	Weighted median	19	0.0391832	0.0582409	0.501089	-0.074969	0.153335	1.03996	0.927772	1.16572
GCST90274836	ebi-a-GCST002245	Alzheimer's disease (late onset) || id:ebi-a-GCST002245	Sulfotransferase 1A1 levels	Weighted mode	19	0.0766372	0.0707004	0.292684	-0.0619355	0.21521	1.07965	0.939943	1.24012
GCST90274837	ebi-a-GCST002245	Alzheimer's disease (late onset) || id:ebi-a-GCST002245	STAM binding protein levels	Inverse variance weighted	13	0.0126661	0.0878569	0.885368	-0.159533	0.184866	1.01275	0.852541	1.20306
GCST90274837	ebi-a-GCST002245	Alzheimer's disease (late onset) || id:ebi-a-GCST002245	STAM binding protein levels	MR Egger	13	0.110674	0.22629	0.634391	-0.332855	0.554203	1.11703	0.716874	1.74055
GCST90274837	ebi-a-GCST002245	Alzheimer's disease (late onset) || id:ebi-a-GCST002245	STAM binding protein levels	Weighted median	13	-0.00365085	0.109989	0.973521	-0.219229	0.211927	0.996356	0.803138	1.23606
GCST90274837	ebi-a-GCST002245	Alzheimer's disease (late onset) || id:ebi-a-GCST002245	STAM binding protein levels	Weighted mode	13	-0.0206946	0.172796	0.906653	-0.359375	0.317986	0.979518	0.698112	1.37436
GCST90274838	ebi-a-GCST002245	Alzheimer's disease (late onset) || id:ebi-a-GCST002245	Transforming growth factor-alpha levels	Inverse variance weighted (multiplicative random effects)	14	0.0856634	0.107965	0.427524	-0.125948	0.297275	1.08944	0.88166	1.34619
GCST90274838	ebi-a-GCST002245	Alzheimer's disease (late onset) || id:ebi-a-GCST002245	Transforming growth factor-alpha levels	MR Egger	14	0.456517	0.329572	0.191206	-0.189444	1.10248	1.57857	0.827419	3.01162
GCST90274838	ebi-a-GCST002245	Alzheimer's disease (late onset) || id:ebi-a-GCST002245	Transforming growth factor-alpha levels	Weighted median	14	-0.0119887	0.111204	0.914148	-0.229949	0.205971	0.988083	0.794574	1.22872
GCST90274838	ebi-a-GCST002245	Alzheimer's disease (late onset) || id:ebi-a-GCST002245	Transforming growth factor-alpha levels	Weighted mode	14	-0.0951389	0.146361	0.526993	-0.382006	0.191728	0.909247	0.682491	1.21134
GCST90274839	ebi-a-GCST002245	Alzheimer's disease (late onset) || id:ebi-a-GCST002245	Tumor necrosis factor levels	Inverse variance weighted	16	0.0325407	0.071008	0.64676	-0.106635	0.171716	1.03308	0.898854	1.18734
GCST90274839	ebi-a-GCST002245	Alzheimer's disease (late onset) || id:ebi-a-GCST002245	Tumor necrosis factor levels	MR Egger	16	0.323044	0.214886	0.154975	-0.0981328	0.744221	1.38133	0.906529	2.1048
GCST90274839	ebi-a-GCST002245	Alzheimer's disease (late onset) || id:ebi-a-GCST002245	Tumor necrosis factor levels	Weighted median	16	0.176862	0.0971278	0.0686181	-0.013508	0.367233	1.19347	0.986583	1.44373
GCST90274839	ebi-a-GCST002245	Alzheimer's disease (late onset) || id:ebi-a-GCST002245	Tumor necrosis factor levels	Weighted mode	16	0.206334	0.157031	0.208598	-0.101447	0.514114	1.22916	0.903529	1.67216
GCST90274840	ebi-a-GCST002245	Alzheimer's disease (late onset) || id:ebi-a-GCST002245	TNF-beta levels	Inverse variance weighted	6	0.0485518	0.0450579	0.281239	-0.0397618	0.136865	1.04975	0.961018	1.14667
GCST90274840	ebi-a-GCST002245	Alzheimer's disease (late onset) || id:ebi-a-GCST002245	TNF-beta levels	MR Egger	6	0.112698	0.0706454	0.185884	-0.0257671	0.251163	1.11929	0.974562	1.28552
GCST90274840	ebi-a-GCST002245	Alzheimer's disease (late onset) || id:ebi-a-GCST002245	TNF-beta levels	Weighted median	6	0.0712455	0.0397049	0.0727535	-0.00657616	0.149067	1.07384	0.993445	1.16075
GCST90274840	ebi-a-GCST002245	Alzheimer's disease (late onset) || id:ebi-a-GCST002245	TNF-beta levels	Weighted mode	6	0.0758081	0.0412763	0.125696	-0.00509353	0.15671	1.07876	0.994919	1.16966
GCST90274841	ebi-a-GCST002245	Alzheimer's disease (late onset) || id:ebi-a-GCST002245	Tumor necrosis factor receptor superfamily member 9 levels	Inverse variance weighted (multiplicative random effects)	19	-0.0875747	0.075678	0.24719	-0.235904	0.0607541	0.91615	0.789857	1.06264
GCST90274841	ebi-a-GCST002245	Alzheimer's disease (late onset) || id:ebi-a-GCST002245	Tumor necrosis factor receptor superfamily member 9 levels	MR Egger	19	0.133566	0.223052	0.557196	-0.303617	0.570748	1.1429	0.738144	1.76959
GCST90274841	ebi-a-GCST002245	Alzheimer's disease (late onset) || id:ebi-a-GCST002245	Tumor necrosis factor receptor superfamily member 9 levels	Weighted median	19	-0.0865473	0.0849609	0.308358	-0.253071	0.079976	0.917092	0.776413	1.08326
GCST90274841	ebi-a-GCST002245	Alzheimer's disease (late onset) || id:ebi-a-GCST002245	Tumor necrosis factor receptor superfamily member 9 levels	Weighted mode	19	-0.0789574	0.0989485	0.435293	-0.272896	0.114982	0.924079	0.761172	1.12185
GCST90274842	ebi-a-GCST002245	Alzheimer's disease (late onset) || id:ebi-a-GCST002245	Tumor necrosis factor ligand superfamily member 14 levels	Inverse variance weighted	22	-0.0378955	0.0447722	0.397325	-0.125649	0.0498579	0.962814	0.881924	1.05112
GCST90274842	ebi-a-GCST002245	Alzheimer's disease (late onset) || id:ebi-a-GCST002245	Tumor necrosis factor ligand superfamily member 14 levels	MR Egger	22	-0.0140664	0.0748502	0.852827	-0.160773	0.13264	0.986032	0.851486	1.14184
GCST90274842	ebi-a-GCST002245	Alzheimer's disease (late onset) || id:ebi-a-GCST002245	Tumor necrosis factor ligand superfamily member 14 levels	Weighted median	22	-0.051771	0.0643982	0.421443	-0.177992	0.0744495	0.949546	0.83695	1.07729
GCST90274842	ebi-a-GCST002245	Alzheimer's disease (late onset) || id:ebi-a-GCST002245	Tumor necrosis factor ligand superfamily member 14 levels	Weighted mode	22	-0.0564542	0.0693889	0.425008	-0.192457	0.0795481	0.94511	0.82493	1.0828
GCST90274843	ebi-a-GCST002245	Alzheimer's disease (late onset) || id:ebi-a-GCST002245	TNF-related apoptosis-inducing ligand levels	Inverse variance weighted (multiplicative random effects)	25	-0.0274315	0.0570188	0.630448	-0.139188	0.0843253	0.972941	0.870064	1.08798
GCST90274843	ebi-a-GCST002245	Alzheimer's disease (late onset) || id:ebi-a-GCST002245	TNF-related apoptosis-inducing ligand levels	MR Egger	25	0.0802554	0.0985887	0.423969	-0.112978	0.273489	1.08356	0.89317	1.31454
GCST90274843	ebi-a-GCST002245	Alzheimer's disease (late onset) || id:ebi-a-GCST002245	TNF-related apoptosis-inducing ligand levels	Weighted median	25	0.0757387	0.0672518	0.260082	-0.0560748	0.207552	1.07868	0.945468	1.23066
GCST90274843	ebi-a-GCST002245	Alzheimer's disease (late onset) || id:ebi-a-GCST002245	TNF-related apoptosis-inducing ligand levels	Weighted mode	25	0.0939868	0.0694494	0.188566	-0.0421341	0.230108	1.09855	0.958741	1.25874
GCST90274844	ebi-a-GCST002245	Alzheimer's disease (late onset) || id:ebi-a-GCST002245	TNF-related activation-induced cytokine levels	Inverse variance weighted	30	0.0259424	0.0420647	0.537416	-0.0565045	0.108389	1.02628	0.945062	1.11448
GCST90274844	ebi-a-GCST002245	Alzheimer's disease (late onset) || id:ebi-a-GCST002245	TNF-related activation-induced cytokine levels	MR Egger	30	0.0215194	0.0977023	0.827271	-0.169977	0.213016	1.02175	0.843684	1.2374
GCST90274844	ebi-a-GCST002245	Alzheimer's disease (late onset) || id:ebi-a-GCST002245	TNF-related activation-induced cytokine levels	Weighted median	30	0.0163039	0.0635113	0.797403	-0.108178	0.140786	1.01644	0.897468	1.15118
GCST90274844	ebi-a-GCST002245	Alzheimer's disease (late onset) || id:ebi-a-GCST002245	TNF-related activation-induced cytokine levels	Weighted mode	30	0.036918	0.0690138	0.596772	-0.098349	0.172185	1.03761	0.906333	1.1879
GCST90274845	ebi-a-GCST002245	Alzheimer's disease (late onset) || id:ebi-a-GCST002245	Thymic stromal lymphopoietin levels	Inverse variance weighted	13	-0.101434	0.0940306	0.280706	-0.285734	0.0828659	0.903541	0.751462	1.0864
GCST90274845	ebi-a-GCST002245	Alzheimer's disease (late onset) || id:ebi-a-GCST002245	Thymic stromal lymphopoietin levels	MR Egger	13	-0.410973	0.245199	0.12188	-0.891563	0.0696163	0.663005	0.410014	1.0721
GCST90274845	ebi-a-GCST002245	Alzheimer's disease (late onset) || id:ebi-a-GCST002245	Thymic stromal lymphopoietin levels	Weighted median	13	-0.0454674	0.128059	0.722553	-0.296464	0.205529	0.955551	0.743442	1.22817
GCST90274845	ebi-a-GCST002245	Alzheimer's disease (late onset) || id:ebi-a-GCST002245	Thymic stromal lymphopoietin levels	Weighted mode	13	0.00772579	0.181854	0.966812	-0.348708	0.36416	1.00776	0.705599	1.4393
GCST90274846	ebi-a-GCST002245	Alzheimer's disease (late onset) || id:ebi-a-GCST002245	Tumor necrosis factor ligand superfamily member 12 levels	Inverse variance weighted	29	0.0702884	0.0464352	0.130105	-0.0207247	0.161301	1.07282	0.979489	1.17504
GCST90274846	ebi-a-GCST002245	Alzheimer's disease (late onset) || id:ebi-a-GCST002245	Tumor necrosis factor ligand superfamily member 12 levels	MR Egger	29	0.238337	0.0984841	0.0225227	0.045308	0.431366	1.26914	1.04635	1.53936
GCST90274846	ebi-a-GCST002245	Alzheimer's disease (late onset) || id:ebi-a-GCST002245	Tumor necrosis factor ligand superfamily member 12 levels	Weighted median	29	0.102435	0.0739947	0.166249	-0.0425945	0.247465	1.10787	0.9583	1.28077
GCST90274846	ebi-a-GCST002245	Alzheimer's disease (late onset) || id:ebi-a-GCST002245	Tumor necrosis factor ligand superfamily member 12 levels	Weighted mode	29	0.114422	0.0727549	0.127021	-0.0281779	0.257021	1.12122	0.972215	1.29307
GCST90274847	ebi-a-GCST002245	Alzheimer's disease (late onset) || id:ebi-a-GCST002245	Urokinase-type plasminogen activator levels	Inverse variance weighted (multiplicative random effects)	28	0.0517065	0.0632891	0.413935	-0.0723402	0.175753	1.05307	0.930214	1.19214
GCST90274847	ebi-a-GCST002245	Alzheimer's disease (late onset) || id:ebi-a-GCST002245	Urokinase-type plasminogen activator levels	MR Egger	28	-0.00468173	0.191938	0.980726	-0.380881	0.371518	0.995329	0.683259	1.44993
GCST90274847	ebi-a-GCST002245	Alzheimer's disease (late onset) || id:ebi-a-GCST002245	Urokinase-type plasminogen activator levels	Weighted median	28	0.0766218	0.0714087	0.28327	-0.0633393	0.216583	1.07963	0.938625	1.24183
GCST90274847	ebi-a-GCST002245	Alzheimer's disease (late onset) || id:ebi-a-GCST002245	Urokinase-type plasminogen activator levels	Weighted mode	28	0.10113	0.112171	0.375259	-0.118725	0.320984	1.10642	0.888052	1.37848
GCST90274848	ebi-a-GCST002245	Alzheimer's disease (late onset) || id:ebi-a-GCST002245	Vascular endothelial growth factor A levels	Inverse variance weighted (multiplicative random effects)	25	-0.046719	0.0402336	0.245564	-0.125577	0.0321389	0.954356	0.881988	1.03266
GCST90274848	ebi-a-GCST002245	Alzheimer's disease (late onset) || id:ebi-a-GCST002245	Vascular endothelial growth factor A levels	MR Egger	25	-0.0486864	0.0592053	0.419332	-0.164729	0.0673561	0.95248	0.848124	1.06968
GCST90274848	ebi-a-GCST002245	Alzheimer's disease (late onset) || id:ebi-a-GCST002245	Vascular endothelial growth factor A levels	Weighted median	25	-0.0395408	0.0352961	0.262603	-0.108721	0.0296396	0.961231	0.89698	1.03008
GCST90274848	ebi-a-GCST002245	Alzheimer's disease (late onset) || id:ebi-a-GCST002245	Vascular endothelial growth factor A levels	Weighted mode	25	-0.0465201	0.036231	0.211405	-0.117533	0.0244928	0.954545	0.889111	1.0248

## Sheet: Table S4
Table S4 MR Analysis Results of 91 Inflammatory Factors in Relation to SZ
id.exposure	id.outcome	outcome	exposure	method	nsnp	b	se	pval	lo_ci	up_ci	or	or_lci95	or_uci95
GCST90274772	ieu-b-42	schizophrenia || id:ieu-b-42	CD40L receptor levels	MR Egger	23	-0.136133	0.0336863	0.000588802	-0.202158	-0.0701078	0.872727	0.816966	0.932293
GCST90274772	ieu-b-42	schizophrenia || id:ieu-b-42	CD40L receptor levels	Weighted median	23	-0.0899062	0.0262597	0.000617678	-0.141375	-0.0384371	0.914017	0.868164	0.962292
GCST90274772	ieu-b-42	schizophrenia || id:ieu-b-42	CD40L receptor levels	Weighted mode	23	-0.090078	0.0274067	0.00336648	-0.143795	-0.0363609	0.91386	0.866065	0.964292
GCST90274762	ieu-b-42	schizophrenia || id:ieu-b-42	beta-nerve growth factor levels	Weighted median	32	-0.145965	0.0532482	0.00612121	-0.250331	-0.0415984	0.864188	0.778543	0.959255
GCST90274815	ieu-b-42	schizophrenia || id:ieu-b-42	Interleukin-6 levels	Inverse variance weighted	12	0.141171	0.0517731	0.00639669	0.0396956	0.242646	1.15162	1.04049	1.27462
GCST90274815	ieu-b-42	schizophrenia || id:ieu-b-42	Interleukin-6 levels	Weighted median	12	0.160772	0.0597631	0.00714185	0.0436364	0.277908	1.17442	1.0446	1.32036
GCST90274772	ieu-b-42	schizophrenia || id:ieu-b-42	CD40L receptor levels	Inverse variance weighted	23	-0.0739876	0.0275747	0.00729277	-0.128034	-0.0199412	0.928683	0.879823	0.980256
GCST90274768	ieu-b-42	schizophrenia || id:ieu-b-42	C-C motif chemokine 25 levels	Inverse variance weighted	15	-0.0535476	0.0203096	0.00837495	-0.0933545	-0.0137408	0.947861	0.910871	0.986353
GCST90274787	ieu-b-42	schizophrenia || id:ieu-b-42	Fibroblast growth factor 19 levels	Weighted mode	31	-0.167473	0.0641256	0.0139377	-0.293159	-0.0417865	0.8458	0.745904	0.959075
GCST90274769	ieu-b-42	schizophrenia || id:ieu-b-42	C-C motif chemokine 28 levels	Inverse variance weighted	32	0.10378	0.0422749	0.014093	0.0209212	0.186639	1.10936	1.02114	1.20519
GCST90274767	ieu-b-42	schizophrenia || id:ieu-b-42	C-C motif chemokine 23 levels	Inverse variance weighted	32	0.0586569	0.0240966	0.0149232	0.0114275	0.105886	1.06041	1.01149	1.1117
GCST90274811	ieu-b-42	schizophrenia || id:ieu-b-42	Interleukin-2 receptor subunit beta levels	Weighted median	19	0.156728	0.0661203	0.0177711	0.0271326	0.286324	1.16968	1.0275	1.33152
GCST90274811	ieu-b-42	schizophrenia || id:ieu-b-42	Interleukin-2 receptor subunit beta levels	Inverse variance weighted	19	0.127022	0.0541791	0.0190536	0.0208308	0.233213	1.13544	1.02105	1.26265
GCST90274791	ieu-b-42	schizophrenia || id:ieu-b-42	Fms-related tyrosine kinase 3 ligand levels	Weighted median	42	0.0883407	0.0378736	0.0196737	0.0141084	0.162573	1.09236	1.01421	1.17653
GCST90274769	ieu-b-42	schizophrenia || id:ieu-b-42	C-C motif chemokine 28 levels	Weighted median	32	0.120834	0.052175	0.0205622	0.0185705	0.223097	1.12844	1.01874	1.24994
GCST90274787	ieu-b-42	schizophrenia || id:ieu-b-42	Fibroblast growth factor 19 levels	MR Egger	31	-0.210124	0.0872182	0.0225642	-0.381072	-0.0391766	0.810483	0.683129	0.961581
GCST90274778	ieu-b-42	schizophrenia || id:ieu-b-42	Fractalkine levels	Inverse variance weighted	27	-0.104562	0.0458558	0.0225938	-0.194439	-0.0146846	0.900719	0.823296	0.985423
GCST90274815	ieu-b-42	schizophrenia || id:ieu-b-42	Interleukin-6 levels	Weighted mode	12	0.156	0.0628382	0.0304344	0.0328374	0.279163	1.16883	1.03338	1.32202
GCST90274811	ieu-b-42	schizophrenia || id:ieu-b-42	Interleukin-2 receptor subunit beta levels	MR Egger	19	0.254215	0.111429	0.035685	0.0358148	0.472615	1.28945	1.03646	1.60418
GCST90274815	ieu-b-42	schizophrenia || id:ieu-b-42	Interleukin-6 levels	MR Egger	12	0.239111	0.0993974	0.0369602	0.0442916	0.433929	1.27012	1.04529	1.54331
GCST90274833	ieu-b-42	schizophrenia || id:ieu-b-42	Stem cell factor levels	Inverse variance weighted	43	0.0557213	0.0268847	0.0382095	0.00302723	0.108415	1.0573	1.00303	1.11451
GCST90274785	ieu-b-42	schizophrenia || id:ieu-b-42	Delta and Notch-like epidermal growth factor-related receptor levels	Weighted mode	25	0.0965278	0.0457357	0.0454191	0.00688591	0.18617	1.10134	1.00691	1.20463
GCST90274817	ieu-b-42	schizophrenia || id:ieu-b-42	Interleukin-8 levels	Weighted median	27	-0.115727	0.0590049	0.0498423	-0.231377	-7.76e-05	0.890718	0.79344	0.999922
GCST90274841	ieu-b-42	schizophrenia || id:ieu-b-42	Tumor necrosis factor receptor superfamily member 9 levels	MR Egger	31	0.137567	0.0678857	0.0520025	0.00451127	0.270623	1.14748	1.00452	1.31078
GCST90274758	ieu-b-42	schizophrenia || id:ieu-b-42	Eukaryotic translation initiation factor 4E-binding protein 1 levels	Inverse variance weighted (multiplicative random effects)	18	0.102164	0.0527421	0.0527384	-0.00121006	0.205539	1.10757	0.998791	1.22819
GCST90274804	ieu-b-42	schizophrenia || id:ieu-b-42	interleukin-18 receptor 1 levels	Weighted median	10	-0.0773708	0.0400139	0.0531627	-0.155798	0.00105648	0.925547	0.855732	1.00106
GCST90274758	ieu-b-42	schizophrenia || id:ieu-b-42	Eukaryotic translation initiation factor 4E-binding protein 1 levels	Weighted median	18	0.11639	0.0613318	0.0577349	-0.00382066	0.2366	1.12343	0.996187	1.26693
GCST90274830	ieu-b-42	schizophrenia || id:ieu-b-42	Osteoprotegerin levels	Weighted median	25	0.0914337	0.0487831	0.0608904	-0.00418118	0.187049	1.09574	0.995828	1.20569
GCST90274785	ieu-b-42	schizophrenia || id:ieu-b-42	Delta and Notch-like epidermal growth factor-related receptor levels	Weighted median	25	0.0821952	0.0450447	0.0680392	-0.00609243	0.170483	1.08567	0.993926	1.18588
GCST90274768	ieu-b-42	schizophrenia || id:ieu-b-42	C-C motif chemokine 25 levels	Weighted mode	15	-0.043911	0.0225621	0.071982	-0.0881328	0.000310775	0.957039	0.915639	1.00031
GCST90274800	ieu-b-42	schizophrenia || id:ieu-b-42	Interleukin-15 receptor subunit alpha levels	Inverse variance weighted	21	0.0406839	0.0226556	0.0725341	-0.00372116	0.0850889	1.04152	0.996286	1.08881
GCST90274762	ieu-b-42	schizophrenia || id:ieu-b-42	beta-nerve growth factor levels	Weighted mode	32	-0.161962	0.0883614	0.0764293	-0.335151	0.011226	0.850473	0.71523	1.01129
GCST90274830	ieu-b-42	schizophrenia || id:ieu-b-42	Osteoprotegerin levels	Inverse variance weighted (multiplicative random effects)	25	0.0873916	0.0494544	0.0772089	-0.00953897	0.184322	1.09132	0.990506	1.2024
GCST90274804	ieu-b-42	schizophrenia || id:ieu-b-42	interleukin-18 receptor 1 levels	Weighted mode	10	-0.0791575	0.039786	0.0778491	-0.157138	-0.00117693	0.923894	0.854586	0.998824
GCST90274848	ieu-b-42	schizophrenia || id:ieu-b-42	Vascular endothelial growth factor A levels	Weighted median	29	-0.0878655	0.0502436	0.0803277	-0.186343	0.0106121	0.915884	0.829989	1.01067
GCST90274791	ieu-b-42	schizophrenia || id:ieu-b-42	Fms-related tyrosine kinase 3 ligand levels	Weighted mode	42	0.0772048	0.0436138	0.0841313	-0.00827831	0.162688	1.08026	0.991756	1.17667
GCST90274844	ieu-b-42	schizophrenia || id:ieu-b-42	TNF-related activation-induced cytokine levels	MR Egger	42	0.100008	0.0571949	0.0880405	-0.0120939	0.21211	1.10518	0.987979	1.23628
GCST90274844	ieu-b-42	schizophrenia || id:ieu-b-42	TNF-related activation-induced cytokine levels	Weighted mode	42	0.0841805	0.048506	0.0901701	-0.0108913	0.179252	1.08783	0.989168	1.19632
GCST90274791	ieu-b-42	schizophrenia || id:ieu-b-42	Fms-related tyrosine kinase 3 ligand levels	MR Egger	42	0.0864795	0.0508197	0.0965745	-0.013127	0.186086	1.09033	0.986959	1.20453
GCST90274787	ieu-b-42	schizophrenia || id:ieu-b-42	Fibroblast growth factor 19 levels	Weighted median	31	-0.0849334	0.0511931	0.0971	-0.185272	0.0154051	0.918573	0.830878	1.01552
GCST90274803	ieu-b-42	schizophrenia || id:ieu-b-42	Interleukin-18 levels	Inverse variance weighted	28	0.0528492	0.0319698	0.098311	-0.00981161	0.11551	1.05427	0.990236	1.12245
GCST90274766	ieu-b-42	schizophrenia || id:ieu-b-42	C-C motif chemokine 20 levels	Inverse variance weighted (multiplicative random effects)	25	-0.0768584	0.0466375	0.0993536	-0.168268	0.0145511	0.926021	0.845127	1.01466
GCST90274782	ieu-b-42	schizophrenia || id:ieu-b-42	C-X-C motif chemokine 5 levels	Weighted median	18	-0.0502726	0.0308532	0.103226	-0.110745	0.0101998	0.95097	0.895167	1.01025
GCST90274778	ieu-b-42	schizophrenia || id:ieu-b-42	Fractalkine levels	Weighted median	27	-0.0972197	0.0602591	0.106666	-0.215328	0.0208881	0.907357	0.806277	1.02111
GCST90274785	ieu-b-42	schizophrenia || id:ieu-b-42	Delta and Notch-like epidermal growth factor-related receptor levels	Inverse variance weighted	25	0.0538331	0.03351	0.108169	-0.0118465	0.119513	1.05531	0.988223	1.12695
GCST90274762	ieu-b-42	schizophrenia || id:ieu-b-42	beta-nerve growth factor levels	Inverse variance weighted	32	-0.0663157	0.0417752	0.112412	-0.148195	0.0155636	0.935835	0.862263	1.01569
GCST90274841	ieu-b-42	schizophrenia || id:ieu-b-42	Tumor necrosis factor receptor superfamily member 9 levels	Weighted median	31	0.0722353	0.0455898	0.113089	-0.0171207	0.161591	1.07491	0.983025	1.17538
GCST90274785	ieu-b-42	schizophrenia || id:ieu-b-42	Delta and Notch-like epidermal growth factor-related receptor levels	MR Egger	25	0.118918	0.072471	0.114424	-0.0231253	0.260961	1.12628	0.97714	1.29818
GCST90274816	ieu-b-42	schizophrenia || id:ieu-b-42	Interleukin-7 levels	MR Egger	18	-0.219257	0.138981	0.13422	-0.49166	0.053145	0.803115	0.61161	1.05458
GCST90274782	ieu-b-42	schizophrenia || id:ieu-b-42	C-X-C motif chemokine 5 levels	Weighted mode	18	-0.0472597	0.0301553	0.13549	-0.106364	0.0118447	0.95384	0.899097	1.01192
GCST90274836	ieu-b-42	schizophrenia || id:ieu-b-42	Sulfotransferase 1A1 levels	MR Egger	28	-0.132833	0.0875608	0.141324	-0.304452	0.0387864	0.875611	0.737527	1.03955
GCST90274816	ieu-b-42	schizophrenia || id:ieu-b-42	Interleukin-7 levels	Weighted median	18	0.0959472	0.0655288	0.14314	-0.0324893	0.224384	1.1007	0.968033	1.25155
GCST90274840	ieu-b-42	schizophrenia || id:ieu-b-42	TNF-beta levels	Inverse variance weighted	5	-0.0358573	0.0247587	0.147542	-0.0843843	0.0126698	0.964778	0.919078	1.01275
GCST90274762	ieu-b-42	schizophrenia || id:ieu-b-42	beta-nerve growth factor levels	MR Egger	32	-0.139641	0.0940054	0.147856	-0.323892	0.0446095	0.86967	0.723329	1.04562
GCST90274833	ieu-b-42	schizophrenia || id:ieu-b-42	Stem cell factor levels	Weighted mode	43	0.0617949	0.0422771	0.151276	-0.0210683	0.144658	1.06374	0.979152	1.15564
GCST90274768	ieu-b-42	schizophrenia || id:ieu-b-42	C-C motif chemokine 25 levels	Weighted median	15	-0.0346895	0.0241854	0.151481	-0.0820929	0.0127138	0.965905	0.921186	1.01279
GCST90274811	ieu-b-42	schizophrenia || id:ieu-b-42	Interleukin-2 receptor subunit beta levels	Weighted mode	19	0.212435	0.14325	0.155383	-0.0683361	0.493206	1.23669	0.933947	1.63756
GCST90274766	ieu-b-42	schizophrenia || id:ieu-b-42	C-C motif chemokine 20 levels	MR Egger	25	-0.174059	0.121276	0.164681	-0.411761	0.0636418	0.840247	0.662483	1.06571
GCST90274819	ieu-b-42	schizophrenia || id:ieu-b-42	Leukemia inhibitory factor levels	MR Egger	25	-0.136109	0.0951219	0.165909	-0.322548	0.0503299	0.872747	0.724301	1.05162
GCST90274777	ieu-b-42	schizophrenia || id:ieu-b-42	Cystatin D levels	Inverse variance weighted	16	0.040052	0.0290627	0.168164	-0.0169108	0.0970149	1.04086	0.983231	1.10188
GCST90274848	ieu-b-42	schizophrenia || id:ieu-b-42	Vascular endothelial growth factor A levels	Weighted mode	29	-0.101309	0.0721836	0.171465	-0.242789	0.040171	0.903654	0.784437	1.04099
GCST90274841	ieu-b-42	schizophrenia || id:ieu-b-42	Tumor necrosis factor receptor superfamily member 9 levels	Weighted mode	31	0.112489	0.0807215	0.173696	-0.0457256	0.270703	1.11906	0.955304	1.31089
GCST90274758	ieu-b-42	schizophrenia || id:ieu-b-42	Eukaryotic translation initiation factor 4E-binding protein 1 levels	Weighted mode	18	0.109292	0.0772782	0.175337	-0.0421732	0.260757	1.11549	0.958704	1.29791
GCST90274804	ieu-b-42	schizophrenia || id:ieu-b-42	interleukin-18 receptor 1 levels	MR Egger	10	-0.131411	0.0891539	0.178716	-0.306152	0.043331	0.876858	0.736274	1.04428
GCST90274836	ieu-b-42	schizophrenia || id:ieu-b-42	Sulfotransferase 1A1 levels	Weighted mode	28	-0.0714121	0.0517456	0.178889	-0.172833	0.0300092	0.931078	0.841278	1.03046
GCST90274830	ieu-b-42	schizophrenia || id:ieu-b-42	Osteoprotegerin levels	MR Egger	25	0.15101	0.108945	0.179004	-0.0625217	0.364543	1.16301	0.939393	1.43986
GCST90274836	ieu-b-42	schizophrenia || id:ieu-b-42	Sulfotransferase 1A1 levels	Weighted median	28	-0.0618271	0.046384	0.182551	-0.15274	0.0290855	0.940045	0.858353	1.02951
GCST90274818	ieu-b-42	schizophrenia || id:ieu-b-42	Latency-associated peptide transforming growth factor beta 1 levels	MR Egger	28	-0.102032	0.0745215	0.182661	-0.248094	0.0440302	0.903001	0.780287	1.04501
GCST90274821	ieu-b-42	schizophrenia || id:ieu-b-42	Monocyte chemoattractant protein-1 levels	Weighted mode	29	-0.0969947	0.0710694	0.183187	-0.236291	0.0423012	0.907561	0.789551	1.04321
GCST90274777	ieu-b-42	schizophrenia || id:ieu-b-42	Cystatin D levels	Weighted median	16	0.0364302	0.0274775	0.184899	-0.0174256	0.0902861	1.0371	0.982725	1.09449
GCST90274817	ieu-b-42	schizophrenia || id:ieu-b-42	Interleukin-8 levels	Weighted mode	27	-0.121667	0.0893407	0.184936	-0.296774	0.0534409	0.885443	0.743212	1.05489
GCST90274830	ieu-b-42	schizophrenia || id:ieu-b-42	Osteoprotegerin levels	Weighted mode	25	0.0661849	0.0486375	0.186227	-0.0291447	0.161515	1.06842	0.971276	1.17529
GCST90274805	ieu-b-42	schizophrenia || id:ieu-b-42	Interleukin-1-alpha levels	Inverse variance weighted	22	-0.0562787	0.0429453	0.190036	-0.140451	0.0278941	0.945276	0.868966	1.02829
GCST90274818	ieu-b-42	schizophrenia || id:ieu-b-42	Latency-associated peptide transforming growth factor beta 1 levels	Weighted median	28	-0.0732251	0.0559627	0.190717	-0.182912	0.0364618	0.929392	0.832842	1.03713
GCST90274809	ieu-b-42	schizophrenia || id:ieu-b-42	Interleukin-22 receptor subunit alpha-1 levels	MR Egger	17	0.144902	0.107223	0.196594	-0.0652542	0.355058	1.15593	0.936829	1.42626
GCST90274763	ieu-b-42	schizophrenia || id:ieu-b-42	Caspase 8 levels	Weighted median	22	-0.0712084	0.0551517	0.196656	-0.179306	0.0368889	0.931268	0.83585	1.03758
GCST90274766	ieu-b-42	schizophrenia || id:ieu-b-42	C-C motif chemokine 20 levels	Weighted median	25	-0.0701149	0.055154	0.203638	-0.178217	0.0379871	0.932287	0.836761	1.03872
GCST90274820	ieu-b-42	schizophrenia || id:ieu-b-42	Leukemia inhibitory factor receptor levels	MR Egger	26	0.0914872	0.0700792	0.204105	-0.045868	0.228842	1.0958	0.955168	1.25714
GCST90274826	ieu-b-42	schizophrenia || id:ieu-b-42	Matrix metalloproteinase-1 levels	Inverse variance weighted	22	-0.042155	0.0334536	0.207632	-0.107724	0.023414	0.958721	0.897875	1.02369
GCST90274804	ieu-b-42	schizophrenia || id:ieu-b-42	interleukin-18 receptor 1 levels	Inverse variance weighted	10	-0.0499326	0.0397806	0.209406	-0.127902	0.0280373	0.951294	0.879939	1.02843
GCST90274775	ieu-b-42	schizophrenia || id:ieu-b-42	CUB domain-containing protein 1 levels	MR Egger	32	0.0757312	0.0591594	0.210313	-0.0402213	0.191684	1.07867	0.960577	1.21129
GCST90274761	ieu-b-42	schizophrenia || id:ieu-b-42	Axin-1 levels	MR Egger	12	-0.236108	0.177444	0.212863	-0.583898	0.111683	0.789696	0.55772	1.11816
GCST90274826	ieu-b-42	schizophrenia || id:ieu-b-42	Matrix metalloproteinase-1 levels	Weighted median	22	-0.0572041	0.0460386	0.214043	-0.14744	0.0330316	0.944401	0.862914	1.03358
GCST90274843	ieu-b-42	schizophrenia || id:ieu-b-42	TNF-related apoptosis-inducing ligand levels	Inverse variance weighted	35	0.0335596	0.0271358	0.216189	-0.0196267	0.0867458	1.03413	0.980565	1.09062
GCST90274833	ieu-b-42	schizophrenia || id:ieu-b-42	Stem cell factor levels	Weighted median	43	0.0498218	0.0403336	0.21674	-0.029232	0.128876	1.05108	0.971191	1.13755
GCST90274840	ieu-b-42	schizophrenia || id:ieu-b-42	TNF-beta levels	Weighted median	5	-0.0324803	0.0263025	0.216877	-0.0840333	0.0190726	0.968041	0.919401	1.01926
GCST90274813	ieu-b-42	schizophrenia || id:ieu-b-42	Interleukin-4 levels	MR Egger	20	-0.155851	0.122437	0.219248	-0.395827	0.0841258	0.855687	0.673123	1.08777
GCST90274833	ieu-b-42	schizophrenia || id:ieu-b-42	Stem cell factor levels	MR Egger	43	0.0664934	0.053818	0.223668	-0.0389898	0.171977	1.06875	0.961761	1.18765
GCST90274786	ieu-b-42	schizophrenia || id:ieu-b-42	Protein S100-A12 levels	Inverse variance weighted	21	-0.0458257	0.0380455	0.228397	-0.120395	0.0287434	0.955208	0.88657	1.02916
GCST90274843	ieu-b-42	schizophrenia || id:ieu-b-42	TNF-related apoptosis-inducing ligand levels	MR Egger	35	0.0545675	0.0449484	0.233364	-0.0335314	0.142666	1.05608	0.967025	1.15334
GCST90274837	ieu-b-42	schizophrenia || id:ieu-b-42	STAM binding protein levels	Weighted mode	20	-0.177996	0.145596	0.236453	-0.463364	0.107371	0.836945	0.629164	1.11335
GCST90274817	ieu-b-42	schizophrenia || id:ieu-b-42	Interleukin-8 levels	Inverse variance weighted (multiplicative random effects)	27	-0.0589821	0.0498845	0.237057	-0.156756	0.0387915	0.942724	0.854913	1.03955
GCST90274843	ieu-b-42	schizophrenia || id:ieu-b-42	TNF-related apoptosis-inducing ligand levels	Weighted median	35	0.0381306	0.0323915	0.239125	-0.0253569	0.101618	1.03887	0.974962	1.10696
GCST90274826	ieu-b-42	schizophrenia || id:ieu-b-42	Matrix metalloproteinase-1 levels	MR Egger	22	-0.0752083	0.0619899	0.239176	-0.196709	0.046292	0.92755	0.82143	1.04738
GCST90274787	ieu-b-42	schizophrenia || id:ieu-b-42	Fibroblast growth factor 19 levels	Inverse variance weighted	31	-0.0416636	0.0356812	0.242943	-0.111599	0.0282716	0.959192	0.894403	1.02868
GCST90274798	ieu-b-42	schizophrenia || id:ieu-b-42	Interleukin-12 subunit beta levels	Weighted median	15	0.0437545	0.0375095	0.243415	-0.0297641	0.117273	1.04473	0.970675	1.12443
GCST90274848	ieu-b-42	schizophrenia || id:ieu-b-42	Vascular endothelial growth factor A levels	Inverse variance weighted	29	-0.0415828	0.0356636	0.243626	-0.111484	0.0283179	0.95927	0.894506	1.02872
GCST90274792	ieu-b-42	schizophrenia || id:ieu-b-42	Glial cell line-derived neurotrophic factor levels	Weighted median	24	0.0533599	0.046026	0.246317	-0.0368511	0.143571	1.05481	0.96382	1.15439
GCST90274826	ieu-b-42	schizophrenia || id:ieu-b-42	Matrix metalloproteinase-1 levels	Weighted mode	22	-0.0677398	0.0572304	0.249784	-0.179911	0.0444317	0.934504	0.835344	1.04543
GCST90274848	ieu-b-42	schizophrenia || id:ieu-b-42	Vascular endothelial growth factor A levels	MR Egger	29	-0.100731	0.0857669	0.250461	-0.268834	0.0673722	0.904176	0.76427	1.06969
GCST90274813	ieu-b-42	schizophrenia || id:ieu-b-42	Interleukin-4 levels	Weighted median	20	-0.0699013	0.0610663	0.252343	-0.189591	0.0497887	0.932486	0.827297	1.05105
GCST90274838	ieu-b-42	schizophrenia || id:ieu-b-42	Transforming growth factor-alpha levels	Weighted mode	25	0.0846423	0.072576	0.254969	-0.0576066	0.226891	1.08833	0.944021	1.25469
GCST90274823	ieu-b-42	schizophrenia || id:ieu-b-42	Monocyte chemoattractant protein-3 levels	Weighted mode	26	-0.0734157	0.0637511	0.260381	-0.198368	0.0515365	0.929214	0.820068	1.05289
GCST90274842	ieu-b-42	schizophrenia || id:ieu-b-42	Tumor necrosis factor ligand superfamily member 14 levels	Weighted median	36	-0.0471838	0.0424628	0.266491	-0.130411	0.0360433	0.953912	0.877735	1.0367
GCST90274840	ieu-b-42	schizophrenia || id:ieu-b-42	TNF-beta levels	Weighted mode	5	-0.0316381	0.0245415	0.266838	-0.0797394	0.0164632	0.968857	0.923357	1.0166
GCST90274828	ieu-b-42	schizophrenia || id:ieu-b-42	Neurturin levels	MR Egger	23	0.125329	0.110222	0.268321	-0.0907058	0.341364	1.13352	0.913286	1.40687
GCST90274816	ieu-b-42	schizophrenia || id:ieu-b-42	Interleukin-7 levels	Weighted mode	18	0.126817	0.110851	0.268465	-0.0904513	0.344086	1.13521	0.913519	1.4107
GCST90274802	ieu-b-42	schizophrenia || id:ieu-b-42	Interleukin-17C levels	MR Egger	31	0.0916641	0.0813601	0.269129	-0.0678017	0.25113	1.096	0.934446	1.28548
GCST90274793	ieu-b-42	schizophrenia || id:ieu-b-42	Hepatocyte growth factor levels	Weighted mode	29	-0.0876865	0.0782865	0.272199	-0.241128	0.0657551	0.916048	0.785741	1.06797
GCST90274825	ieu-b-42	schizophrenia || id:ieu-b-42	Macrophage inflammatory protein 1a levels	Inverse variance weighted	18	0.0294499	0.0272295	0.279455	-0.02392	0.0828198	1.02989	0.976364	1.08635
GCST90274832	ieu-b-42	schizophrenia || id:ieu-b-42	Programmed cell death 1 ligand 1 levels	MR Egger	23	-0.087915	0.0794936	0.281263	-0.243723	0.0678925	0.915839	0.783705	1.07025
GCST90274769	ieu-b-42	schizophrenia || id:ieu-b-42	C-C motif chemokine 28 levels	Weighted mode	32	0.124725	0.114055	0.28258	-0.0988239	0.348273	1.13284	0.905902	1.41662
GCST90274800	ieu-b-42	schizophrenia || id:ieu-b-42	Interleukin-15 receptor subunit alpha levels	Weighted mode	21	0.0282661	0.0261948	0.293398	-0.0230757	0.0796079	1.02867	0.977188	1.08286
GCST90274759	ieu-b-42	schizophrenia || id:ieu-b-42	Adenosine Deaminase levels	MR Egger	4	-0.0425504	0.0306547	0.299525	-0.102634	0.0175329	0.958342	0.902458	1.01769
GCST90274797	ieu-b-42	schizophrenia || id:ieu-b-42	Interleukin-10 receptor subunit beta levels	Weighted mode	26	0.0260655	0.0248569	0.304383	-0.0226539	0.074785	1.02641	0.977601	1.07765
GCST90274798	ieu-b-42	schizophrenia || id:ieu-b-42	Interleukin-12 subunit beta levels	Inverse variance weighted	15	0.0331987	0.0324137	0.305733	-0.0303323	0.0967296	1.03376	0.970123	1.10156
GCST90274768	ieu-b-42	schizophrenia || id:ieu-b-42	C-C motif chemokine 25 levels	MR Egger	15	-0.0329948	0.0310008	0.306554	-0.0937564	0.0277668	0.967544	0.910505	1.02816
GCST90274824	ieu-b-42	schizophrenia || id:ieu-b-42	Monocyte chemoattractant protein-4 levels	MR Egger	29	-0.0710873	0.0683418	0.307485	-0.205037	0.0628626	0.931381	0.814617	1.06488
GCST90274777	ieu-b-42	schizophrenia || id:ieu-b-42	Cystatin D levels	Weighted mode	16	0.0292152	0.0279227	0.311997	-0.0255134	0.0839438	1.02965	0.974809	1.08757
GCST90274796	ieu-b-42	schizophrenia || id:ieu-b-42	Interleukin-10 receptor subunit alpha levels	MR Egger	20	-0.129864	0.125237	0.31349	-0.375328	0.1156	0.878215	0.687064	1.12255
GCST90274789	ieu-b-42	schizophrenia || id:ieu-b-42	Fibroblast growth factor 23 levels	Inverse variance weighted	22	-0.0436777	0.0436727	0.317255	-0.129276	0.0419208	0.957262	0.878731	1.04281
GCST90274838	ieu-b-42	schizophrenia || id:ieu-b-42	Transforming growth factor-alpha levels	Weighted median	25	0.0558494	0.0562847	0.321068	-0.0544687	0.166167	1.05744	0.946988	1.18077
GCST90274771	ieu-b-42	schizophrenia || id:ieu-b-42	Natural killer cell receptor 2B4 levels	Weighted median	30	-0.0419617	0.0430776	0.330009	-0.126394	0.0424704	0.958906	0.881268	1.04339
GCST90274801	ieu-b-42	schizophrenia || id:ieu-b-42	Interleukin-17A levels	Weighted median	19	-0.0600528	0.0620732	0.333319	-0.181716	0.0616107	0.941715	0.833838	1.06355
GCST90274797	ieu-b-42	schizophrenia || id:ieu-b-42	Interleukin-10 receptor subunit beta levels	Weighted median	26	0.026265	0.0271791	0.333859	-0.0270059	0.079536	1.02661	0.973355	1.08278
GCST90274765	ieu-b-42	schizophrenia || id:ieu-b-42	C-C motif chemokine 19 levels	MR Egger	36	-0.0572979	0.0584859	0.334161	-0.17193	0.0573346	0.944313	0.842038	1.05901
GCST90274818	ieu-b-42	schizophrenia || id:ieu-b-42	Latency-associated peptide transforming growth factor beta 1 levels	Weighted mode	28	-0.0743518	0.0760611	0.336986	-0.223431	0.074728	0.928345	0.79977	1.07759
GCST90274834	ieu-b-42	schizophrenia || id:ieu-b-42	SIR2-like protein 2 levels	Inverse variance weighted (multiplicative random effects)	19	-0.0592088	0.0617527	0.337657	-0.180244	0.0618264	0.94251	0.835066	1.06378
GCST90274842	ieu-b-42	schizophrenia || id:ieu-b-42	Tumor necrosis factor ligand superfamily member 14 levels	Weighted mode	36	-0.0416385	0.043232	0.342085	-0.126373	0.0430963	0.959217	0.881286	1.04404
GCST90274834	ieu-b-42	schizophrenia || id:ieu-b-42	SIR2-like protein 2 levels	Weighted mode	19	0.146038	0.149755	0.342396	-0.147482	0.439558	1.15724	0.862878	1.55202
GCST90274845	ieu-b-42	schizophrenia || id:ieu-b-42	Thymic stromal lymphopoietin levels	Weighted mode	21	-0.118171	0.121631	0.342876	-0.356568	0.120226	0.888544	0.700075	1.12775
GCST90274763	ieu-b-42	schizophrenia || id:ieu-b-42	Caspase 8 levels	MR Egger	22	-0.0845792	0.0878891	0.347371	-0.256842	0.0876835	0.918899	0.77349	1.09164
GCST90274782	ieu-b-42	schizophrenia || id:ieu-b-42	C-X-C motif chemokine 5 levels	Inverse variance weighted (multiplicative random effects)	18	-0.0363883	0.0389862	0.350632	-0.112801	0.0400247	0.964266	0.893328	1.04084
GCST90274799	ieu-b-42	schizophrenia || id:ieu-b-42	Interleukin-13 levels	Inverse variance weighted	28	-0.0327588	0.0352142	0.35223	-0.101779	0.0362611	0.967772	0.903229	1.03693
GCST90274781	ieu-b-42	schizophrenia || id:ieu-b-42	C-X-C motif chemokine 11 levels	MR Egger	32	0.0683449	0.0735135	0.359952	-0.0757416	0.212431	1.07073	0.927056	1.23668
GCST90274778	ieu-b-42	schizophrenia || id:ieu-b-42	Fractalkine levels	MR Egger	27	-0.11444	0.127225	0.376963	-0.3638	0.13492	0.891865	0.69503	1.14445
GCST90274838	ieu-b-42	schizophrenia || id:ieu-b-42	Transforming growth factor-alpha levels	MR Egger	25	-0.108297	0.120517	0.378178	-0.344511	0.127917	0.897361	0.708567	1.13646
GCST90274810	ieu-b-42	schizophrenia || id:ieu-b-42	Interleukin-24 levels	MR Egger	18	0.10682	0.118525	0.380824	-0.125489	0.339128	1.11273	0.882066	1.40372
GCST90274823	ieu-b-42	schizophrenia || id:ieu-b-42	Monocyte chemoattractant protein-3 levels	MR Egger	26	0.0663169	0.0743773	0.381445	-0.0794626	0.212096	1.06857	0.923613	1.23627
GCST90274763	ieu-b-42	schizophrenia || id:ieu-b-42	Caspase 8 levels	Weighted mode	22	-0.0660216	0.0739851	0.38231	-0.211032	0.0789892	0.936111	0.809748	1.08219
GCST90274792	ieu-b-42	schizophrenia || id:ieu-b-42	Glial cell line-derived neurotrophic factor levels	Weighted mode	24	0.0424949	0.0478093	0.383291	-0.0512114	0.136201	1.04341	0.950078	1.14591
GCST90274781	ieu-b-42	schizophrenia || id:ieu-b-42	C-X-C motif chemokine 11 levels	Inverse variance weighted	32	-0.0284716	0.032658	0.38331	-0.0924812	0.0355379	0.97193	0.911666	1.03618
GCST90274828	ieu-b-42	schizophrenia || id:ieu-b-42	Neurturin levels	Inverse variance weighted (multiplicative random effects)	23	0.0449068	0.0515167	0.383375	-0.0560659	0.145879	1.04593	0.945477	1.15706
GCST90274803	ieu-b-42	schizophrenia || id:ieu-b-42	Interleukin-18 levels	Weighted median	28	0.0352795	0.0406146	0.385044	-0.0443252	0.114884	1.03591	0.956643	1.12174
GCST90274802	ieu-b-42	schizophrenia || id:ieu-b-42	Interleukin-17C levels	Inverse variance weighted	31	0.0299122	0.034528	0.386317	-0.0377628	0.0975871	1.03036	0.962941	1.10251
GCST90274807	ieu-b-42	schizophrenia || id:ieu-b-42	Interleukin-20 levels	MR Egger	21	0.130176	0.14695	0.38677	-0.157845	0.418197	1.13903	0.853982	1.51922
GCST90274783	ieu-b-42	schizophrenia || id:ieu-b-42	C-X-C motif chemokine 6 levels	MR Egger	5	0.157129	0.155564	0.386864	-0.147777	0.462034	1.17015	0.862624	1.5873
GCST90274810	ieu-b-42	schizophrenia || id:ieu-b-42	Interleukin-24 levels	Weighted mode	18	-0.118946	0.134911	0.390253	-0.383372	0.145479	0.887855	0.681559	1.15659
GCST90274795	ieu-b-42	schizophrenia || id:ieu-b-42	Interleukin-10 levels	MR Egger	30	-0.0877447	0.100846	0.391652	-0.285403	0.109913	0.915995	0.751711	1.11618
GCST90274837	ieu-b-42	schizophrenia || id:ieu-b-42	STAM binding protein levels	Weighted median	20	-0.0629173	0.0736705	0.393085	-0.207312	0.0814769	0.939021	0.812766	1.08489
GCST90274813	ieu-b-42	schizophrenia || id:ieu-b-42	Interleukin-4 levels	Inverse variance weighted	20	-0.0400723	0.0475912	0.399782	-0.133351	0.0532065	0.96072	0.875158	1.05465
GCST90274798	ieu-b-42	schizophrenia || id:ieu-b-42	Interleukin-12 subunit beta levels	MR Egger	15	0.0590664	0.0683736	0.403313	-0.0749459	0.193079	1.06085	0.927794	1.21298
GCST90274813	ieu-b-42	schizophrenia || id:ieu-b-42	Interleukin-4 levels	Weighted mode	20	-0.102446	0.120581	0.406123	-0.338786	0.133893	0.902626	0.712635	1.14327
GCST90274800	ieu-b-42	schizophrenia || id:ieu-b-42	Interleukin-15 receptor subunit alpha levels	Weighted median	21	0.0228631	0.0275254	0.406188	-0.0310866	0.0768129	1.02313	0.969392	1.07984
GCST90274843	ieu-b-42	schizophrenia || id:ieu-b-42	TNF-related apoptosis-inducing ligand levels	Weighted mode	35	0.0259043	0.031049	0.409933	-0.0349517	0.0867604	1.02624	0.965652	1.09064
GCST90274818	ieu-b-42	schizophrenia || id:ieu-b-42	Latency-associated peptide transforming growth factor beta 1 levels	Inverse variance weighted	28	-0.0337664	0.0410154	0.41036	-0.114157	0.0466239	0.966797	0.892118	1.04773
GCST90274808	ieu-b-42	schizophrenia || id:ieu-b-42	Interleukin-20 receptor subunit alpha levels	Weighted median	16	-0.0539457	0.065539	0.410446	-0.182402	0.0745108	0.947484	0.833266	1.07736
GCST90274782	ieu-b-42	schizophrenia || id:ieu-b-42	C-X-C motif chemokine 5 levels	MR Egger	18	-0.0516253	0.0611978	0.411339	-0.171573	0.0683224	0.949685	0.842339	1.07071
GCST90274773	ieu-b-42	schizophrenia || id:ieu-b-42	T-cell surface glycoprotein CD5 levels	MR Egger	28	0.0853762	0.103178	0.415503	-0.116852	0.287604	1.08913	0.889717	1.33323
GCST90274806	ieu-b-42	schizophrenia || id:ieu-b-42	Interleukin-2 levels	Weighted median	18	0.0516618	0.0634654	0.415636	-0.0727303	0.176054	1.05302	0.929852	1.1925
GCST90274831	ieu-b-42	schizophrenia || id:ieu-b-42	Oncostatin-M levels	Weighted median	21	0.0466981	0.0578432	0.419481	-0.0666746	0.160071	1.04781	0.9355	1.17359
GCST90274819	ieu-b-42	schizophrenia || id:ieu-b-42	Leukemia inhibitory factor levels	Inverse variance weighted	25	-0.0343125	0.0425449	0.419954	-0.117701	0.0490756	0.966269	0.888962	1.0503
GCST90274821	ieu-b-42	schizophrenia || id:ieu-b-42	Monocyte chemoattractant protein-1 levels	Weighted median	29	-0.0369729	0.0462393	0.423943	-0.127602	0.0536561	0.963702	0.880204	1.05512
GCST90274846	ieu-b-42	schizophrenia || id:ieu-b-42	Tumor necrosis factor ligand superfamily member 12 levels	Weighted mode	39	0.0376826	0.0467594	0.425325	-0.0539658	0.129331	1.0384	0.947465	1.13807
GCST90274780	ieu-b-42	schizophrenia || id:ieu-b-42	C-X-C motif chemokine 10 levels	MR Egger	25	0.0610908	0.0759832	0.429627	-0.0878362	0.210018	1.063	0.915911	1.2337
GCST90274841	ieu-b-42	schizophrenia || id:ieu-b-42	Tumor necrosis factor receptor superfamily member 9 levels	Inverse variance weighted	31	0.0244028	0.0310571	0.432019	-0.0364691	0.0852748	1.0247	0.964188	1.08902
GCST90274805	ieu-b-42	schizophrenia || id:ieu-b-42	Interleukin-1-alpha levels	MR Egger	22	-0.0733516	0.0920015	0.434648	-0.253675	0.106971	0.929274	0.775944	1.1129
GCST90274760	ieu-b-42	schizophrenia || id:ieu-b-42	Artemin levels	Weighted median	28	-0.0406044	0.0520107	0.434984	-0.142545	0.0613367	0.960209	0.867148	1.06326
GCST90274771	ieu-b-42	schizophrenia || id:ieu-b-42	Natural killer cell receptor 2B4 levels	MR Egger	30	-0.0532282	0.0684155	0.443086	-0.187323	0.0808663	0.948164	0.829176	1.08423
GCST90274822	ieu-b-42	schizophrenia || id:ieu-b-42	Monocyte chemoattractant protein 2 levels	MR Egger	5	0.222699	0.25319	0.44385	-0.273552	0.718951	1.24944	0.760673	2.05228
GCST90274808	ieu-b-42	schizophrenia || id:ieu-b-42	Interleukin-20 receptor subunit alpha levels	Weighted mode	16	-0.0823323	0.105425	0.446977	-0.288964	0.1243	0.920966	0.749039	1.13236
GCST90274784	ieu-b-42	schizophrenia || id:ieu-b-42	C-X-C motif chemokine 9 levels	MR Egger	33	0.0648081	0.0846846	0.449887	-0.101174	0.23079	1.06695	0.903776	1.25959
GCST90274771	ieu-b-42	schizophrenia || id:ieu-b-42	Natural killer cell receptor 2B4 levels	Weighted mode	30	-0.0355032	0.0469539	0.455671	-0.127533	0.0565265	0.96512	0.880264	1.05815
GCST90274800	ieu-b-42	schizophrenia || id:ieu-b-42	Interleukin-15 receptor subunit alpha levels	MR Egger	21	0.0287247	0.0377713	0.456296	-0.045307	0.102756	1.02914	0.955704	1.10822
GCST90274792	ieu-b-42	schizophrenia || id:ieu-b-42	Glial cell line-derived neurotrophic factor levels	MR Egger	24	0.0415314	0.0549353	0.457665	-0.0661418	0.149205	1.04241	0.935998	1.16091
GCST90274844	ieu-b-42	schizophrenia || id:ieu-b-42	TNF-related activation-induced cytokine levels	Inverse variance weighted	42	0.0208094	0.0282636	0.461571	-0.0345873	0.0762062	1.02103	0.966004	1.07919
GCST90274793	ieu-b-42	schizophrenia || id:ieu-b-42	Hepatocyte growth factor levels	Weighted median	29	-0.0399629	0.0542902	0.461672	-0.146372	0.066446	0.960825	0.863837	1.0687
GCST90274840	ieu-b-42	schizophrenia || id:ieu-b-42	TNF-beta levels	MR Egger	5	-0.0374852	0.0446174	0.462506	-0.124935	0.0499649	0.963209	0.882554	1.05123
GCST90274797	ieu-b-42	schizophrenia || id:ieu-b-42	Interleukin-10 receptor subunit beta levels	MR Egger	26	0.0234974	0.0314893	0.462792	-0.0382216	0.0852165	1.02378	0.9625	1.08895
GCST90274834	ieu-b-42	schizophrenia || id:ieu-b-42	SIR2-like protein 2 levels	MR Egger	19	-0.112429	0.15101	0.466734	-0.408408	0.18355	0.893661	0.664708	1.20148
GCST90274783	ieu-b-42	schizophrenia || id:ieu-b-42	C-X-C motif chemokine 6 levels	Weighted mode	5	0.0696068	0.0866897	0.467007	-0.100305	0.239519	1.07209	0.904561	1.27064
GCST90274829	ieu-b-42	schizophrenia || id:ieu-b-42	Neurotrophin-3 levels	Weighted median	26	0.0454224	0.0634361	0.47397	-0.0789123	0.169757	1.04647	0.924121	1.18502
GCST90274777	ieu-b-42	schizophrenia || id:ieu-b-42	Cystatin D levels	MR Egger	16	0.0331854	0.0451337	0.474314	-0.0552766	0.121647	1.03374	0.946223	1.12936
GCST90274760	ieu-b-42	schizophrenia || id:ieu-b-42	Artemin levels	MR Egger	28	-0.0662318	0.091423	0.475256	-0.245421	0.112957	0.935914	0.782375	1.11958
GCST90274806	ieu-b-42	schizophrenia || id:ieu-b-42	Interleukin-2 levels	Weighted mode	18	0.0764455	0.104856	0.475893	-0.129072	0.281963	1.07944	0.878911	1.32573
GCST90274798	ieu-b-42	schizophrenia || id:ieu-b-42	Interleukin-12 subunit beta levels	Weighted mode	15	0.0288371	0.0396499	0.479033	-0.0488767	0.106551	1.02926	0.952299	1.11243
GCST90274823	ieu-b-42	schizophrenia || id:ieu-b-42	Monocyte chemoattractant protein-3 levels	Weighted median	26	-0.0360307	0.0513132	0.482572	-0.136605	0.0645432	0.964611	0.872315	1.06667
GCST90274844	ieu-b-42	schizophrenia || id:ieu-b-42	TNF-related activation-induced cytokine levels	Weighted median	42	0.0273056	0.0389071	0.482795	-0.0489524	0.103564	1.02768	0.952226	1.10912
GCST90274799	ieu-b-42	schizophrenia || id:ieu-b-42	Interleukin-13 levels	Weighted median	28	-0.0365579	0.052115	0.483	-0.138703	0.0655875	0.964102	0.870486	1.06779
GCST90274809	ieu-b-42	schizophrenia || id:ieu-b-42	Interleukin-22 receptor subunit alpha-1 levels	Weighted median	17	-0.047169	0.0673004	0.483383	-0.179078	0.0847397	0.953926	0.836041	1.08843
GCST90274765	ieu-b-42	schizophrenia || id:ieu-b-42	C-C motif chemokine 19 levels	Weighted mode	36	-0.0363979	0.0514399	0.483891	-0.13722	0.0644242	0.964257	0.871778	1.06654
GCST90274814	ieu-b-42	schizophrenia || id:ieu-b-42	Interleukin-5 levels	MR Egger	21	-0.0698079	0.0986055	0.48757	-0.263075	0.123459	0.932573	0.768685	1.1314
GCST90274775	ieu-b-42	schizophrenia || id:ieu-b-42	CUB domain-containing protein 1 levels	Weighted median	32	0.0292994	0.0423443	0.48898	-0.0536954	0.112294	1.02973	0.947721	1.11884
GCST90274802	ieu-b-42	schizophrenia || id:ieu-b-42	Interleukin-17C levels	Weighted median	31	0.0324903	0.0479826	0.498326	-0.0615556	0.126536	1.03302	0.940301	1.13489
GCST90274846	ieu-b-42	schizophrenia || id:ieu-b-42	Tumor necrosis factor ligand superfamily member 12 levels	MR Egger	39	-0.0548317	0.0803232	0.499088	-0.212265	0.102602	0.946645	0.80875	1.10805
GCST90274834	ieu-b-42	schizophrenia || id:ieu-b-42	SIR2-like protein 2 levels	Weighted median	19	0.0473671	0.0707235	0.503017	-0.091251	0.185985	1.04851	0.912789	1.2044
GCST90274775	ieu-b-42	schizophrenia || id:ieu-b-42	CUB domain-containing protein 1 levels	Inverse variance weighted	32	-0.0218937	0.0328119	0.504613	-0.0862049	0.0424176	0.978344	0.917406	1.04333
GCST90274814	ieu-b-42	schizophrenia || id:ieu-b-42	Interleukin-5 levels	Inverse variance weighted	21	-0.0269422	0.0411942	0.513093	-0.107683	0.0537984	0.973418	0.897912	1.05527
GCST90274794	ieu-b-42	schizophrenia || id:ieu-b-42	Interferon gamma levels	MR Egger	16	-0.0566006	0.0844004	0.513375	-0.222025	0.108824	0.944971	0.800895	1.11497
GCST90274774	ieu-b-42	schizophrenia || id:ieu-b-42	T-cell surface glycoprotein CD6 isoform levels	Weighted median	7	0.0162027	0.0249107	0.515414	-0.0326223	0.0650278	1.01633	0.967904	1.06719
GCST90274774	ieu-b-42	schizophrenia || id:ieu-b-42	T-cell surface glycoprotein CD6 isoform levels	Weighted mode	7	0.016636	0.0242768	0.518761	-0.0309465	0.0642185	1.01678	0.969527	1.06633
GCST90274766	ieu-b-42	schizophrenia || id:ieu-b-42	C-C motif chemokine 20 levels	Weighted mode	25	-0.0578392	0.0886383	0.520261	-0.23157	0.115892	0.943802	0.793287	1.12287
GCST90274836	ieu-b-42	schizophrenia || id:ieu-b-42	Sulfotransferase 1A1 levels	Inverse variance weighted (multiplicative random effects)	28	-0.0237907	0.0370579	0.520881	-0.0964242	0.0488428	0.97649	0.908079	1.05006
GCST90274775	ieu-b-42	schizophrenia || id:ieu-b-42	CUB domain-containing protein 1 levels	Weighted mode	32	0.0253622	0.0391024	0.521366	-0.0512784	0.102003	1.02569	0.950014	1.10739
GCST90274828	ieu-b-42	schizophrenia || id:ieu-b-42	Neurturin levels	Weighted mode	23	-0.0757592	0.117488	0.525706	-0.306035	0.154516	0.927039	0.736361	1.16709
GCST90274793	ieu-b-42	schizophrenia || id:ieu-b-42	Hepatocyte growth factor levels	MR Egger	29	0.0641248	0.100209	0.527624	-0.132285	0.260535	1.06623	0.876091	1.29762
GCST90274808	ieu-b-42	schizophrenia || id:ieu-b-42	Interleukin-20 receptor subunit alpha levels	MR Egger	16	-0.0665424	0.102928	0.528416	-0.268282	0.135197	0.935623	0.764692	1.14476
GCST90274770	ieu-b-42	schizophrenia || id:ieu-b-42	C-C motif chemokine 4 levels	Inverse variance weighted	28	-0.0144909	0.0230337	0.529274	-0.059637	0.0306553	0.985614	0.942106	1.03113
GCST90274808	ieu-b-42	schizophrenia || id:ieu-b-42	Interleukin-20 receptor subunit alpha levels	Inverse variance weighted	16	-0.030267	0.0481254	0.529402	-0.124593	0.0640588	0.970186	0.882856	1.06616
GCST90274807	ieu-b-42	schizophrenia || id:ieu-b-42	Interleukin-20 levels	Weighted mode	21	-0.0750485	0.11797	0.531882	-0.30627	0.156173	0.927698	0.736188	1.16903
GCST90274758	ieu-b-42	schizophrenia || id:ieu-b-42	Eukaryotic translation initiation factor 4E-binding protein 1 levels	MR Egger	18	-0.082071	0.128659	0.532565	-0.334242	0.1701	0.921207	0.71588	1.18542
GCST90274803	ieu-b-42	schizophrenia || id:ieu-b-42	Interleukin-18 levels	Weighted mode	28	0.0257093	0.0409525	0.53542	-0.0545576	0.105976	1.02604	0.946904	1.1118
GCST90274810	ieu-b-42	schizophrenia || id:ieu-b-42	Interleukin-24 levels	Inverse variance weighted (multiplicative random effects)	18	0.0333349	0.0553275	0.546841	-0.0751071	0.141777	1.0339	0.927644	1.15232
GCST90274831	ieu-b-42	schizophrenia || id:ieu-b-42	Oncostatin-M levels	Weighted mode	21	0.0496219	0.0809728	0.5469	-0.109085	0.208329	1.05087	0.896654	1.23162
GCST90274817	ieu-b-42	schizophrenia || id:ieu-b-42	Interleukin-8 levels	MR Egger	27	-0.0701191	0.116499	0.552671	-0.298458	0.158219	0.932283	0.741962	1.17142
GCST90274759	ieu-b-42	schizophrenia || id:ieu-b-42	Adenosine Deaminase levels	Weighted median	4	-0.013978	0.0236192	0.553979	-0.0602716	0.0323155	0.986119	0.941509	1.03284
GCST90274760	ieu-b-42	schizophrenia || id:ieu-b-42	Artemin levels	Inverse variance weighted (multiplicative random effects)	28	-0.0251447	0.0429577	0.558321	-0.109342	0.0590524	0.975169	0.896424	1.06083
GCST90274765	ieu-b-42	schizophrenia || id:ieu-b-42	C-C motif chemokine 19 levels	Weighted median	36	-0.0280927	0.048211	0.560093	-0.122586	0.0664008	0.972298	0.88463	1.06865
GCST90274835	ieu-b-42	schizophrenia || id:ieu-b-42	Signaling lymphocytic activation molecule levels	MR Egger	33	-0.0655841	0.112709	0.56485	-0.286494	0.155326	0.93652	0.750891	1.16804
GCST90274806	ieu-b-42	schizophrenia || id:ieu-b-42	Interleukin-2 levels	MR Egger	18	0.0681166	0.118491	0.573378	-0.164127	0.30036	1.07049	0.848634	1.35034
GCST90274767	ieu-b-42	schizophrenia || id:ieu-b-42	C-C motif chemokine 23 levels	Weighted median	32	0.0162611	0.0294196	0.580448	-0.0414013	0.0739234	1.01639	0.959444	1.07672
GCST90274802	ieu-b-42	schizophrenia || id:ieu-b-42	Interleukin-17C levels	Weighted mode	31	0.0464169	0.0835119	0.582462	-0.117266	0.2101	1.04751	0.889348	1.2338
GCST90274771	ieu-b-42	schizophrenia || id:ieu-b-42	Natural killer cell receptor 2B4 levels	Inverse variance weighted	30	0.0185311	0.0337271	0.582702	-0.047574	0.0846363	1.0187	0.95354	1.08832
GCST90274784	ieu-b-42	schizophrenia || id:ieu-b-42	C-X-C motif chemokine 9 levels	Inverse variance weighted	33	-0.0217956	0.0398312	0.584242	-0.0998647	0.0562735	0.97844	0.90496	1.05789
GCST90274846	ieu-b-42	schizophrenia || id:ieu-b-42	Tumor necrosis factor ligand superfamily member 12 levels	Weighted median	39	0.0250711	0.0458273	0.584325	-0.0647503	0.114893	1.02539	0.937301	1.12175
GCST90274814	ieu-b-42	schizophrenia || id:ieu-b-42	Interleukin-5 levels	Weighted median	21	-0.0304102	0.0574559	0.596612	-0.143024	0.0822034	0.970048	0.866733	1.08568
GCST90274801	ieu-b-42	schizophrenia || id:ieu-b-42	Interleukin-17A levels	Weighted mode	19	-0.0579748	0.108503	0.599662	-0.270641	0.154691	0.943674	0.76289	1.1673
GCST90274759	ieu-b-42	schizophrenia || id:ieu-b-42	Adenosine Deaminase levels	Weighted mode	4	-0.0142611	0.0246431	0.603374	-0.0625617	0.0340394	0.98584	0.939355	1.03463
GCST90274820	ieu-b-42	schizophrenia || id:ieu-b-42	Leukemia inhibitory factor receptor levels	Inverse variance weighted (multiplicative random effects)	26	-0.020827	0.041145	0.612726	-0.101471	0.0598172	0.979388	0.903507	1.06164
GCST90274845	ieu-b-42	schizophrenia || id:ieu-b-42	Thymic stromal lymphopoietin levels	Weighted median	21	-0.0307064	0.0617066	0.618752	-0.151651	0.0902385	0.96976	0.859288	1.09444
GCST90274763	ieu-b-42	schizophrenia || id:ieu-b-42	Caspase 8 levels	Inverse variance weighted	22	-0.0195077	0.0393053	0.619673	-0.0965461	0.0575306	0.980681	0.907968	1.05922
GCST90274789	ieu-b-42	schizophrenia || id:ieu-b-42	Fibroblast growth factor 23 levels	Weighted median	22	-0.0286861	0.0579874	0.620815	-0.142342	0.0849692	0.971721	0.867325	1.08868
GCST90274767	ieu-b-42	schizophrenia || id:ieu-b-42	C-C motif chemokine 23 levels	Weighted mode	32	0.0141182	0.0283344	0.621811	-0.0414173	0.0696537	1.01422	0.959429	1.07214
GCST90274789	ieu-b-42	schizophrenia || id:ieu-b-42	Fibroblast growth factor 23 levels	MR Egger	22	0.0553985	0.112703	0.628393	-0.165499	0.276296	1.05696	0.84747	1.31824
GCST90274794	ieu-b-42	schizophrenia || id:ieu-b-42	Interferon gamma levels	Weighted median	16	-0.0300609	0.0634419	0.635618	-0.154407	0.0942852	0.970386	0.856923	1.09887
GCST90274774	ieu-b-42	schizophrenia || id:ieu-b-42	T-cell surface glycoprotein CD6 isoform levels	MR Egger	7	0.022872	0.0456361	0.637524	-0.0665748	0.112319	1.02314	0.935593	1.11887
GCST90274820	ieu-b-42	schizophrenia || id:ieu-b-42	Leukemia inhibitory factor receptor levels	Weighted mode	26	0.02117	0.044557	0.638825	-0.0661618	0.108502	1.0214	0.935979	1.11461
GCST90274821	ieu-b-42	schizophrenia || id:ieu-b-42	Monocyte chemoattractant protein-1 levels	Inverse variance weighted (multiplicative random effects)	29	-0.017041	0.0365412	0.640966	-0.0886617	0.0545798	0.983103	0.915155	1.0561
GCST90274792	ieu-b-42	schizophrenia || id:ieu-b-42	Glial cell line-derived neurotrophic factor levels	Inverse variance weighted	24	0.014255	0.0310664	0.646337	-0.0466351	0.0751451	1.01436	0.954436	1.07804
GCST90274774	ieu-b-42	schizophrenia || id:ieu-b-42	T-cell surface glycoprotein CD6 isoform levels	Inverse variance weighted	7	0.0142828	0.0312374	0.647503	-0.0469426	0.0755082	1.01439	0.954142	1.07843
GCST90274796	ieu-b-42	schizophrenia || id:ieu-b-42	Interleukin-10 receptor subunit alpha levels	Weighted mode	20	-0.0495617	0.106897	0.648174	-0.25908	0.159957	0.951646	0.771761	1.17346
GCST90274820	ieu-b-42	schizophrenia || id:ieu-b-42	Leukemia inhibitory factor receptor levels	Weighted median	26	0.0201227	0.0445509	0.651501	-0.0671972	0.107443	1.02033	0.935011	1.11343
GCST90274790	ieu-b-42	schizophrenia || id:ieu-b-42	Fibroblast growth factor 5 levels	Weighted median	5	-0.0107843	0.0249575	0.665664	-0.0597011	0.0381325	0.989274	0.942046	1.03887
GCST90274809	ieu-b-42	schizophrenia || id:ieu-b-42	Interleukin-22 receptor subunit alpha-1 levels	Weighted mode	17	-0.0499221	0.114537	0.668762	-0.274415	0.174571	0.951304	0.760017	1.19073
GCST90274783	ieu-b-42	schizophrenia || id:ieu-b-42	C-X-C motif chemokine 6 levels	Weighted median	5	0.0379176	0.0893855	0.671418	-0.137278	0.213113	1.03865	0.871728	1.23752
GCST90274824	ieu-b-42	schizophrenia || id:ieu-b-42	Monocyte chemoattractant protein-4 levels	Weighted median	29	0.0174781	0.0414384	0.673181	-0.0637411	0.0986974	1.01763	0.938248	1.10373
GCST90274812	ieu-b-42	schizophrenia || id:ieu-b-42	Interleukin-33 levels	Weighted median	17	-0.0263454	0.0624731	0.673238	-0.148793	0.0961018	0.973999	0.861748	1.10087
GCST90274827	ieu-b-42	schizophrenia || id:ieu-b-42	Matrix metalloproteinase-10 levels	MR Egger	23	0.0170504	0.0410672	0.682219	-0.0634413	0.0975422	1.0172	0.938529	1.10246
GCST90274816	ieu-b-42	schizophrenia || id:ieu-b-42	Interleukin-7 levels	Inverse variance weighted	18	0.0204374	0.0499662	0.682522	-0.0774963	0.118371	1.02065	0.92543	1.12566
GCST90274842	ieu-b-42	schizophrenia || id:ieu-b-42	Tumor necrosis factor ligand superfamily member 14 levels	MR Egger	36	0.0194803	0.0474433	0.683941	-0.0735086	0.112469	1.01967	0.929128	1.11904
GCST90274812	ieu-b-42	schizophrenia || id:ieu-b-42	Interleukin-33 levels	MR Egger	17	-0.0523753	0.127478	0.686987	-0.302232	0.197482	0.948973	0.739166	1.21833
GCST90274790	ieu-b-42	schizophrenia || id:ieu-b-42	Fibroblast growth factor 5 levels	Weighted mode	5	-0.0104751	0.0243092	0.68874	-0.0581212	0.0371711	0.98958	0.943536	1.03787
GCST90274790	ieu-b-42	schizophrenia || id:ieu-b-42	Fibroblast growth factor 5 levels	Inverse variance weighted	5	-0.00938468	0.0236689	0.691737	-0.0557758	0.0370064	0.990659	0.945751	1.0377
GCST90274809	ieu-b-42	schizophrenia || id:ieu-b-42	Interleukin-22 receptor subunit alpha-1 levels	Inverse variance weighted	17	-0.0227141	0.0577576	0.694123	-0.135919	0.0904907	0.977542	0.872913	1.09471
GCST90274832	ieu-b-42	schizophrenia || id:ieu-b-42	Programmed cell death 1 ligand 1 levels	Weighted median	23	-0.0205055	0.0524049	0.695583	-0.123219	0.0822081	0.979703	0.88407	1.08568
GCST90274824	ieu-b-42	schizophrenia || id:ieu-b-42	Monocyte chemoattractant protein-4 levels	Inverse variance weighted (multiplicative random effects)	29	0.0132412	0.0345695	0.701697	-0.0545151	0.0809975	1.01333	0.946944	1.08437
GCST90274790	ieu-b-42	schizophrenia || id:ieu-b-42	Fibroblast growth factor 5 levels	MR Egger	5	-0.0202309	0.0494235	0.709763	-0.117101	0.0766392	0.979972	0.889495	1.07965
GCST90274797	ieu-b-42	schizophrenia || id:ieu-b-42	Interleukin-10 receptor subunit beta levels	Inverse variance weighted	26	0.00814151	0.0223228	0.715322	-0.0356111	0.0518941	1.00817	0.965016	1.05326
GCST90274812	ieu-b-42	schizophrenia || id:ieu-b-42	Interleukin-33 levels	Weighted mode	17	-0.0425122	0.116384	0.719689	-0.270624	0.1856	0.958379	0.762903	1.20394
GCST90274812	ieu-b-42	schizophrenia || id:ieu-b-42	Interleukin-33 levels	Inverse variance weighted	17	0.0160382	0.0450322	0.721729	-0.0722249	0.104301	1.01617	0.930322	1.10993
GCST90274821	ieu-b-42	schizophrenia || id:ieu-b-42	Monocyte chemoattractant protein-1 levels	MR Egger	29	0.0237305	0.0667085	0.724804	-0.107018	0.154479	1.02401	0.898509	1.16705
GCST90274788	ieu-b-42	schizophrenia || id:ieu-b-42	Fibroblast growth factor 21 levels	MR Egger	23	-0.0415856	0.117715	0.727406	-0.272308	0.189136	0.959267	0.76162	1.20821
GCST90274793	ieu-b-42	schizophrenia || id:ieu-b-42	Hepatocyte growth factor levels	Inverse variance weighted (multiplicative random effects)	29	-0.0158218	0.0469758	0.736262	-0.107894	0.0762507	0.984303	0.897723	1.07923
GCST90274842	ieu-b-42	schizophrenia || id:ieu-b-42	Tumor necrosis factor ligand superfamily member 14 levels	Inverse variance weighted	36	-0.00953221	0.0283226	0.73645	-0.0650445	0.04598	0.990513	0.937026	1.04705
GCST90274835	ieu-b-42	schizophrenia || id:ieu-b-42	Signaling lymphocytic activation molecule levels	Weighted median	33	0.0158779	0.0476352	0.738891	-0.0774871	0.109243	1.016	0.925439	1.11543
GCST90274832	ieu-b-42	schizophrenia || id:ieu-b-42	Programmed cell death 1 ligand 1 levels	Inverse variance weighted	23	-0.0122433	0.0370397	0.740989	-0.084841	0.0603545	0.987831	0.918658	1.06221
GCST90274796	ieu-b-42	schizophrenia || id:ieu-b-42	Interleukin-10 receptor subunit alpha levels	Weighted median	20	-0.0187814	0.0599016	0.753872	-0.136189	0.0986258	0.981394	0.872678	1.10365
GCST90274831	ieu-b-42	schizophrenia || id:ieu-b-42	Oncostatin-M levels	Inverse variance weighted	21	0.0127693	0.0412763	0.757046	-0.0681322	0.0936707	1.01285	0.934137	1.0982
GCST90274761	ieu-b-42	schizophrenia || id:ieu-b-42	Axin-1 levels	Weighted mode	12	-0.0367898	0.117204	0.759474	-0.26651	0.192931	0.963879	0.766048	1.2128
GCST90274835	ieu-b-42	schizophrenia || id:ieu-b-42	Signaling lymphocytic activation molecule levels	Weighted mode	33	0.0227871	0.0743884	0.761341	-0.123014	0.168588	1.02305	0.884251	1.18363
GCST90274791	ieu-b-42	schizophrenia || id:ieu-b-42	Fms-related tyrosine kinase 3 ligand levels	Inverse variance weighted (multiplicative random effects)	42	0.00929869	0.0306166	0.761346	-0.0507099	0.0693073	1.00934	0.950554	1.07177
GCST90274796	ieu-b-42	schizophrenia || id:ieu-b-42	Interleukin-10 receptor subunit alpha levels	Inverse variance weighted	20	0.0149863	0.0505799	0.767009	-0.0841503	0.114123	1.0151	0.919293	1.12089
GCST90274827	ieu-b-42	schizophrenia || id:ieu-b-42	Matrix metalloproteinase-10 levels	Inverse variance weighted	23	-0.00875923	0.0297244	0.768237	-0.0670191	0.0495006	0.991279	0.935177	1.05075
GCST90274794	ieu-b-42	schizophrenia || id:ieu-b-42	Interferon gamma levels	Weighted mode	16	-0.0280958	0.0939051	0.768898	-0.21215	0.155958	0.972295	0.808844	1.16878
GCST90274769	ieu-b-42	schizophrenia || id:ieu-b-42	C-C motif chemokine 28 levels	MR Egger	32	-0.0267439	0.0919154	0.773082	-0.206898	0.15341	0.973611	0.813103	1.1658
GCST90274801	ieu-b-42	schizophrenia || id:ieu-b-42	Interleukin-17A levels	Inverse variance weighted	19	-0.0138203	0.0479741	0.773286	-0.10785	0.0802089	0.986275	0.897763	1.08351
GCST90274789	ieu-b-42	schizophrenia || id:ieu-b-42	Fibroblast growth factor 23 levels	Weighted mode	22	0.0316531	0.109978	0.776312	-0.183904	0.247211	1.03216	0.832015	1.28045
GCST90274846	ieu-b-42	schizophrenia || id:ieu-b-42	Tumor necrosis factor ligand superfamily member 12 levels	Inverse variance weighted (multiplicative random effects)	39	0.0101343	0.0362166	0.779612	-0.0608503	0.0811189	1.01019	0.940964	1.0845
GCST90274832	ieu-b-42	schizophrenia || id:ieu-b-42	Programmed cell death 1 ligand 1 levels	Weighted mode	23	-0.0198571	0.070365	0.780427	-0.157773	0.118058	0.980339	0.854044	1.12531
GCST90274824	ieu-b-42	schizophrenia || id:ieu-b-42	Monocyte chemoattractant protein-4 levels	Weighted mode	29	-0.0118452	0.0422858	0.781442	-0.0947255	0.071035	0.988225	0.909623	1.07362
GCST90274776	ieu-b-42	schizophrenia || id:ieu-b-42	Macrophage colony-stimulating factor 1 levels	MR Egger	27	0.0250819	0.0924119	0.788301	-0.156045	0.206209	1.0254	0.85552	1.22901
GCST90274799	ieu-b-42	schizophrenia || id:ieu-b-42	Interleukin-13 levels	MR Egger	28	-0.0235446	0.0870249	0.788873	-0.194114	0.147024	0.97673	0.823564	1.15838
GCST90274807	ieu-b-42	schizophrenia || id:ieu-b-42	Interleukin-20 levels	Weighted median	21	-0.017608	0.0661403	0.790068	-0.147243	0.112027	0.982546	0.863084	1.11854
GCST90274786	ieu-b-42	schizophrenia || id:ieu-b-42	Protein S100-A12 levels	Weighted mode	21	0.0178418	0.0673933	0.793918	-0.114249	0.149933	1.018	0.892036	1.16176
GCST90274786	ieu-b-42	schizophrenia || id:ieu-b-42	Protein S100-A12 levels	Weighted median	21	0.0137871	0.0536436	0.797169	-0.0913545	0.118929	1.01388	0.912694	1.12629
GCST90274764	ieu-b-42	schizophrenia || id:ieu-b-42	Eotaxin levels	Inverse variance weighted	24	-0.00975594	0.0382398	0.798627	-0.084706	0.0651942	0.990291	0.918782	1.06737
GCST90274805	ieu-b-42	schizophrenia || id:ieu-b-42	Interleukin-1-alpha levels	Weighted mode	22	0.0182165	0.072292	0.803503	-0.123476	0.159909	1.01838	0.883843	1.1734
GCST90274776	ieu-b-42	schizophrenia || id:ieu-b-42	Macrophage colony-stimulating factor 1 levels	Inverse variance weighted	27	-0.00985139	0.0396545	0.803801	-0.0875742	0.0678714	0.990197	0.916151	1.07023
GCST90274779	ieu-b-42	schizophrenia || id:ieu-b-42	C-X-C motif chemokine 1 levels	MR Egger	22	0.0137717	0.0551728	0.805435	-0.094367	0.12191	1.01387	0.909949	1.12965
GCST90274819	ieu-b-42	schizophrenia || id:ieu-b-42	Leukemia inhibitory factor levels	Weighted median	25	-0.0135289	0.0553842	0.807019	-0.122082	0.0950242	0.986562	0.885076	1.09969
GCST90274839	ieu-b-42	schizophrenia || id:ieu-b-42	Tumor necrosis factor levels	Weighted median	25	-0.0135693	0.0562463	0.809364	-0.123812	0.0966735	0.986522	0.883546	1.1015
GCST90274814	ieu-b-42	schizophrenia || id:ieu-b-42	Interleukin-5 levels	Weighted mode	21	0.0272588	0.112939	0.811735	-0.194102	0.24862	1.02763	0.823574	1.28225
GCST90274773	ieu-b-42	schizophrenia || id:ieu-b-42	T-cell surface glycoprotein CD5 levels	Inverse variance weighted (multiplicative random effects)	28	-0.00949437	0.0412855	0.818116	-0.0904139	0.0714252	0.990551	0.913553	1.07404
GCST90274764	ieu-b-42	schizophrenia || id:ieu-b-42	Eotaxin levels	MR Egger	24	0.0168601	0.0729253	0.819299	-0.126073	0.159794	1.017	0.88155	1.17327
GCST90274759	ieu-b-42	schizophrenia || id:ieu-b-42	Adenosine Deaminase levels	Inverse variance weighted	4	-0.00802052	0.035284	0.82018	-0.0771771	0.0611361	0.992012	0.925726	1.06304
GCST90274779	ieu-b-42	schizophrenia || id:ieu-b-42	C-X-C motif chemokine 1 levels	Weighted median	22	0.00859185	0.0388871	0.825136	-0.0676269	0.0848106	1.00863	0.934609	1.08851
GCST90274778	ieu-b-42	schizophrenia || id:ieu-b-42	Fractalkine levels	Weighted mode	27	0.0297998	0.134121	0.825905	-0.233077	0.292677	1.03025	0.792092	1.34001
GCST90274795	ieu-b-42	schizophrenia || id:ieu-b-42	Interleukin-10 levels	Inverse variance weighted (multiplicative random effects)	30	0.0103963	0.0474357	0.82652	-0.0825776	0.10337	1.01045	0.92074	1.1089
GCST90274776	ieu-b-42	schizophrenia || id:ieu-b-42	Macrophage colony-stimulating factor 1 levels	Weighted median	27	0.0126745	0.0579878	0.826983	-0.100982	0.126331	1.01276	0.90395	1.13466
GCST90274831	ieu-b-42	schizophrenia || id:ieu-b-42	Oncostatin-M levels	MR Egger	21	-0.0233297	0.10736	0.830288	-0.233754	0.187095	0.97694	0.791556	1.20574
GCST90274779	ieu-b-42	schizophrenia || id:ieu-b-42	C-X-C motif chemokine 1 levels	Weighted mode	22	0.00885374	0.041583	0.833445	-0.072649	0.0903565	1.00889	0.929927	1.09456
GCST90274829	ieu-b-42	schizophrenia || id:ieu-b-42	Neurotrophin-3 levels	MR Egger	26	0.026574	0.125295	0.833827	-0.219004	0.272152	1.02693	0.803318	1.31279
GCST90274780	ieu-b-42	schizophrenia || id:ieu-b-42	C-X-C motif chemokine 10 levels	Inverse variance weighted (multiplicative random effects)	25	0.00874849	0.0427571	0.837878	-0.0750554	0.0925524	1.00879	0.927692	1.09697
GCST90274822	ieu-b-42	schizophrenia || id:ieu-b-42	Monocyte chemoattractant protein 2 levels	Inverse variance weighted	5	-0.012883	0.0634565	0.839118	-0.137258	0.111492	0.9872	0.871745	1.11794
GCST90274761	ieu-b-42	schizophrenia || id:ieu-b-42	Axin-1 levels	Inverse variance weighted	12	-0.0135812	0.0689138	0.843768	-0.148652	0.12149	0.986511	0.861869	1.12918
GCST90274847	ieu-b-42	schizophrenia || id:ieu-b-42	Urokinase-type plasminogen activator levels	Inverse variance weighted (multiplicative random effects)	41	-0.00729782	0.0372573	0.844707	-0.0803222	0.0657265	0.992729	0.922819	1.06793
GCST90274788	ieu-b-42	schizophrenia || id:ieu-b-42	Fibroblast growth factor 21 levels	Weighted mode	23	0.0123983	0.066763	0.854377	-0.118457	0.143254	1.01248	0.88829	1.15402
GCST90274822	ieu-b-42	schizophrenia || id:ieu-b-42	Monocyte chemoattractant protein 2 levels	Weighted mode	5	0.0132682	0.067846	0.854484	-0.11971	0.146246	1.01336	0.887178	1.15748
GCST90274829	ieu-b-42	schizophrenia || id:ieu-b-42	Neurotrophin-3 levels	Inverse variance weighted (multiplicative random effects)	26	-0.00997242	0.0543831	0.854505	-0.116563	0.0966185	0.990077	0.889974	1.10144
GCST90274839	ieu-b-42	schizophrenia || id:ieu-b-42	Tumor necrosis factor levels	Weighted mode	25	-0.0173673	0.0955432	0.857286	-0.204632	0.169897	0.982783	0.814947	1.18518
GCST90274788	ieu-b-42	schizophrenia || id:ieu-b-42	Fibroblast growth factor 21 levels	Inverse variance weighted (multiplicative random effects)	23	0.00852739	0.0486399	0.860831	-0.0868068	0.103862	1.00856	0.916854	1.10945
GCST90274779	ieu-b-42	schizophrenia || id:ieu-b-42	C-X-C motif chemokine 1 levels	Inverse variance weighted	22	-0.00610015	0.0350377	0.861785	-0.0747739	0.0625736	0.993918	0.927953	1.06457
GCST90274822	ieu-b-42	schizophrenia || id:ieu-b-42	Monocyte chemoattractant protein 2 levels	Weighted median	5	0.0108977	0.0633575	0.863434	-0.113283	0.135078	1.01096	0.892898	1.14463
GCST90274823	ieu-b-42	schizophrenia || id:ieu-b-42	Monocyte chemoattractant protein-3 levels	Inverse variance weighted	26	-0.00549703	0.0327632	0.866756	-0.0697129	0.0587189	0.994518	0.932662	1.06048
GCST90274795	ieu-b-42	schizophrenia || id:ieu-b-42	Interleukin-10 levels	Weighted median	30	0.00916355	0.0555679	0.869017	-0.0997496	0.118077	1.00921	0.905064	1.12533
GCST90274773	ieu-b-42	schizophrenia || id:ieu-b-42	T-cell surface glycoprotein CD5 levels	Weighted median	28	0.00704026	0.0444199	0.874068	-0.0800228	0.0941033	1.00707	0.923095	1.09867
GCST90274770	ieu-b-42	schizophrenia || id:ieu-b-42	C-C motif chemokine 4 levels	Weighted mode	28	0.00390713	0.0246285	0.875131	-0.0443647	0.052179	1.00391	0.956605	1.05356
GCST90274845	ieu-b-42	schizophrenia || id:ieu-b-42	Thymic stromal lymphopoietin levels	Inverse variance weighted	21	-0.00716491	0.0460869	0.876455	-0.0974952	0.0831654	0.992861	0.907107	1.08672
GCST90274794	ieu-b-42	schizophrenia || id:ieu-b-42	Interferon gamma levels	Inverse variance weighted	16	-0.00678353	0.0456198	0.881793	-0.0961984	0.0826313	0.993239	0.908284	1.08614
GCST90274788	ieu-b-42	schizophrenia || id:ieu-b-42	Fibroblast growth factor 21 levels	Weighted median	23	0.00838308	0.0568965	0.882864	-0.103134	0.1199	1.00842	0.902006	1.12738
GCST90274760	ieu-b-42	schizophrenia || id:ieu-b-42	Artemin levels	Weighted mode	28	0.014493	0.10504	0.891284	-0.191385	0.220371	1.0146	0.825814	1.24654
GCST90274770	ieu-b-42	schizophrenia || id:ieu-b-42	C-C motif chemokine 4 levels	Weighted median	28	-0.00392905	0.028993	0.892203	-0.0607553	0.0528972	0.996079	0.941053	1.05432
GCST90274803	ieu-b-42	schizophrenia || id:ieu-b-42	Interleukin-18 levels	MR Egger	28	0.00881715	0.0646863	0.892629	-0.117968	0.135602	1.00886	0.888725	1.14523
GCST90274799	ieu-b-42	schizophrenia || id:ieu-b-42	Interleukin-13 levels	Weighted mode	28	0.0132293	0.0993597	0.895066	-0.181516	0.207974	1.01332	0.834005	1.23118
GCST90274761	ieu-b-42	schizophrenia || id:ieu-b-42	Axin-1 levels	Weighted median	12	-0.00953512	0.0739086	0.897348	-0.154396	0.135326	0.99051	0.856933	1.14491
GCST90274805	ieu-b-42	schizophrenia || id:ieu-b-42	Interleukin-1-alpha levels	Weighted median	22	-0.00753381	0.0589237	0.898262	-0.123024	0.107957	0.992494	0.884242	1.114
[truncated: 38 more rows]

## Sheet: Figure S1
Figure S1 MR analysis of rheumatoid arthritis and validation and extension set

[truncated: 2 more sheets: Figure S2 RA&SZ MR  Plot, Figure S3 Figure S2 RA&AD MR  P]
